# Supplementary material for: Genomic analysis of the progenitor strains of Staphylococcus aureus RN6390
Source: Access Microbiol. 2022 Nov 29;4(11):acmi000464.v3. doi: 10.1099/acmi.0.000464.v3 (PMC9996129; doi:10.1099/acmi.0.000464.v3)
Supplement: Supplementary material 1 [file acmi-4-464.v3-s001.xlsx]

## Sheet: Table S1 - RN6390 v ISP479c
POS	TYPE	REF	ALT	EVIDENCE	FTYPE	STRAND	NT_POS	AA_POS	EFFECT	LOCUS_TAG	GENE	PRODUCT
113960	snp	A	T	T:20 A:0	CDS	+	528/894	176/297	synonymous_variant c.528A>T p.Val176Val	LV622_00500		replication initiation factor domain-containing protein
295692	snp	G	A	A:11 G:0	CDS	+	149/501	50/166	missense_variant c.149G>A p.Gly50Asp	LV622_01295		TIGR01741 family protein
472221	snp	A	G	G:20 A:0	CDS	+	301/825	101/274	missense_variant c.301A>G p.Arg101Gly	LV622_02200	purR	pur operon repressor
496950	snp	A	T	T:20 A:0	tRNA	+			intragenic_variant n.496950A>T	LV622_02345		tRNA-Leu
512910	del	CGTGGTG	C	C:18 CGTGGTG:0	CDS	+	193/462	65/153	conservative_inframe_deletion c.193_198delGGTGGT p.Gly65_Gly66del	LV622_02420		CtsR family transcriptional regulator
533242	snp	A	C	C:20 A:0	CDS	+	1525/3552	509/1183	missense_variant c.1525A>C p.Asn509His	LV622_02525	rpoB	DNA-directed RNA polymerase subunit beta
827208	snp	A	G	G:20 A:0	CDS	+	418/1308	140/435	missense_variant c.418A>G p.Asn140Asp	LV622_03985	sufD	Fe-S cluster assembly protein SufD
1795314	snp	T	C	C:20 T:0	CDS	-	1105/2418	369/805	missense_variant c.1105A>G p.Thr369Ala	LV622_08650	leuS	leucine--tRNA ligase
2080776	snp	A	G	G:20 A:0	CDS	-	308/690	103/229	missense_variant c.308T>C p.Ile103Thr	LV622_10245	tenA	thiaminase II
2163154	snp	A	T	T:12 A:0
2228654	snp	A	C	C:20 A:0	CDS	-	187/501	63/166	missense_variant c.187T>G p.Ser63Ala	LV622_11010	rpsE	30S ribosomal protein S5
2404606	snp	T	C	C:20 T:0	CDS	-	760/867	254/288	missense_variant c.760A>G p.Asn254Asp	LV622_11965		cation diffusion facilitator family transporter
2694131	snp	C	T	T:20 C:0	CDS	+	609/1239	203/412	synonymous_variant c.609C>T p.Gly203Gly	LV622_13310	icaA	poly-beta-1,6 N-acetyl-D-glucosamine synthase IcaA
2717155	snp	C	T	T:20 C:0	CDS	+	227/639	76/212	missense_variant c.227C>T p.Thr76Ile	LV622_13425	pcp	pyroglutamyl-peptidase I

## Sheet: Table S2 -  Oklahoma v RN6390
POS	TYPE	REF	ALT	EVIDENCE	FTYPE	STRAND	NT_POS	AA_POS	EFFECT	LOCUS_TAG	GENE	PRODUCT
22181	snp	C	A	A:20 C:0
47648	del	GT	G	G:20 GT:0
110019	snp	C	A	A:20 C:0	CDS	-	46/957	16/318	missense_variant c.46G>T p.Val16Phe	SAOUHSC_00105		phosphonate ABC transporter, substrate-binding protein, putative
114477	snp	T	A	A:20 T:0	CDS	+	395/486	132/161	missense_variant c.395T>A p.Phe132Tyr	SAOUHSC_00109		replication initiation protein, putative
292146	complex	GGCA	AGCT	AGCT:10 GGCA:0	CDS	+	96/501	32/166	missense_variant c.96_99delGGCAinsAGCT p.Met32Ile	SAOUHSC_00274		conserved hypothetical protein
292840	snp	G	A	A:18 G:0	CDS	+	420/642	140/213	synonymous_variant c.420G>A p.Gly140Gly	SAOUHSC_00275		conserved hypothetical protein
392716	snp	G	A	A:20 G:0
405366	snp	A	G	G:20 A:0
412764	complex	GC	TGG	TGG:18 GC:0
448756	ins	C	CA	CA:14 C:0
448771	snp	T	A	A:12 T:0
467936	snp	G	A	A:20 G:0	CDS	+	301/825	101/274	missense_variant c.301G>A p.Gly101Arg	SAOUHSC_00467		pur operon repressor
523684	snp	C	A	A:20 C:0	CDS	+	1384/3411	462/1136	missense_variant c.1384C>A p.His462Asn	SAOUHSC_00524		RNA polymerase beta chain, putative
590401	del	CG	C	C:20 CG:0	CDS	+	566/594	189/197	frameshift_variant c.566delG p.Arg189fs	SAOUHSC_00591		conserved hypothetical protein
649126	snp	G	T	T:20 G:0	CDS	+	606/1044	202/347	synonymous_variant c.606G>T p.Gly202Gly	SAOUHSC_00661		conserved hypothetical protein
653552	snp	C	G	G:20 C:0	CDS	+	798/1041	266/346	synonymous_variant c.798C>G p.Gly266Gly	SAOUHSC_00666		conserved hypothetical protein
653801	snp	C	T	T:20 C:0
751285	snp	A	T	T:20 A:0	CDS	+	1346/2532	449/843	missense_variant c.1346A>T p.Glu449Val	SAOUHSC_00769		preprotein translocase, SecA subunit
818908	snp	G	A	A:20 G:0	CDS	+	418/1308	140/435	missense_variant c.418G>A p.Asp140Asn	SAOUHSC_00848		conserved hypothetical protein
827849	snp	A	T	T:20 A:0	CDS	+	490/828	164/275	missense_variant c.490A>T p.Thr164Ser	SAOUHSC_00859		conserved hypothetical protein
841103	snp	G	T	T:20 G:0	CDS	+	117/360	39/119	synonymous_variant c.117G>T p.Gly39Gly	SAOUHSC_00877		conserved hypothetical protein
841139	snp	G	T	T:20 G:0	CDS	+	153/360	51/119	synonymous_variant c.153G>T p.Gly51Gly	SAOUHSC_00877		conserved hypothetical protein
939304	snp	C	T	T:20 C:0	CDS	-	157/531	53/176	missense_variant c.157G>A p.Glu53Lys	SAOUHSC_00961		conserved hypothetical protein
947897	del	TC	T	T:18 TC:0	CDS	+	696/708	232/235	frameshift_variant c.696delC p.Asn234fs	SAOUHSC_00973		conserved hypothetical protein
1016979	snp	G	A	A:20 G:0	CDS	+	658/810	220/269	missense_variant c.658G>A p.Glu220Lys	SAOUHSC_01048		spermidine/putrescine ABC transporter, permease protein, putative
1020577	snp	G	T	T:20 G:0	CDS	-	857/1353	286/450	stop_gained c.857C>A p.Ser286*	SAOUHSC_01053		conserved hypothetical protein
1041999	del	GT	G	G:14 GT:0	CDS	+	102/132	34/43	frameshift_variant c.102delT p.Arg35fs	SAOUHSC_01078		ribosomal protein L32
1123048	snp	G	A	A:20 G:0	CDS	+	124/612	42/203	missense_variant c.124G>A p.Gly42Ser	SAOUHSC_01172		orotate phosphoribosyltransferase
1160513	snp	G	A	A:20 G:0	CDS	+	316/504	106/167	missense_variant c.316G>A p.Ala106Thr	SAOUHSC_01209		conserved hypothetical protein
1160531	snp	A	G	G:20 A:0	CDS	+	334/504	112/167	missense_variant c.334A>G p.Lys112Glu	SAOUHSC_01209		conserved hypothetical protein
1180885	del	TG	T	T:20 TG:0	CDS	+	30/732	10/243	frameshift_variant c.30delG p.Trp11fs	SAOUHSC_01232		ribosomal protein S2
1283783	del	AC	A	A:18 AC:0	CDS	+	2829/2844	943/947	frameshift_variant c.2829delC p.Asp943fs	SAOUHSC_01342		conserved hypothetical protein
1358230	snp	C	T	T:20 C:0	CDS	-	1768/2799	590/932	missense_variant c.1768G>A p.Asp590Asn	SAOUHSC_01418		2-oxoglutarate dehydrogenase, E1 component
1562913	snp	A	T	T:20 A:0	CDS	-	1009/1011	337/336	stop_lost&splice_region_variant c.1009T>A p.Ter337Lysext*?	SAOUHSC_01649		rhomboid family protein
1632624	ins	T	TA	TA:20 T:0	CDS	-	301/303	101/100	frameshift_variant&stop_lost&splice_region_variant c.301dupT p.Ter101fs	SAOUHSC_01726		(5-methylaminomethyl-2-thiouridylate)- methyltransferase
1636250	del	GT	G	G:20 GT:0	CDS	-	304/351	102/116	frameshift_variant c.304delA p.Thr102fs	SAOUHSC_01732		conserved hypothetical protein
1653482	snp	G	A	A:20 G:0	CDS	-	273/1140	91/379	synonymous_variant c.273C>T p.Ile91Ile	SAOUHSC_01748		queuine tRNA-ribosyltransferase
1683491	snp	T	C	C:20 T:0	CDS	-	118/528	40/175	missense_variant c.118A>G p.Lys40Glu	SAOUHSC_01786		translation initiation factor IF-3
1733515	snp	G	T	T:20 G:0	CDS	-	218/1695	73/564	missense_variant c.218C>A p.Thr73Asn	SAOUHSC_01827		conserved hypothetical protein
1733572	snp	A	G	G:20 A:0	CDS	-	161/1695	54/564	missense_variant c.161T>C p.Phe54Ser	SAOUHSC_01827		conserved hypothetical protein
1790131	snp	C	T	T:20 C:0	CDS	-	1105/2418	369/805	missense_variant c.1105G>A p.Ala369Thr	SAOUHSC_01875		leucyl-tRNA synthetase
1926692	snp	A	T	T:14 A:0	CDS	-	270/396	90/131	missense_variant c.270T>A p.Asp90Glu	SAOUHSC_02021		phi ETA orf 63-like protein
1926773	snp	G	A	A:20 G:0	CDS	-	189/396	63/131	synonymous_variant c.189C>T p.Pro63Pro	SAOUHSC_02021		phi ETA orf 63-like protein
1926809	snp	T	A	A:16 T:0	CDS	-	153/396	51/131	missense_variant c.153A>T p.Glu51Asp	SAOUHSC_02021		phi ETA orf 63-like protein
1926851	snp	T	A	A:14 T:0	CDS	-	111/396	37/131	synonymous_variant c.111A>T p.Ile37Ile	SAOUHSC_02021		phi ETA orf 63-like protein
1927329	snp	T	A	A:12 T:0	CDS	-	811/1173	271/390	missense_variant c.811A>T p.Thr271Ser	SAOUHSC_02022		phage tail fiber protein, putative
1927533	snp	C	T	T:20 C:0	CDS	-	607/1173	203/390	missense_variant c.607G>A p.Ala203Thr	SAOUHSC_02022		phage tail fiber protein, putative
1927546	snp	T	C	C:20 T:0	CDS	-	594/1173	198/390	synonymous_variant c.594A>G p.Lys198Lys	SAOUHSC_02022		phage tail fiber protein, putative
1927557	complex	CT	TA	TA:20 CT:0	CDS	-	583/1173	194/390	missense_variant c.582_583delAGinsTA p.GluAla194AspThr	SAOUHSC_02022		phage tail fiber protein, putative
1927567	complex	TGCT	CGCA	CGCA:20 TGCT:0	CDS	-	573/1173	190/390	synonymous_variant c.570_573delAGCAinsTGCG p.192	SAOUHSC_02022		phage tail fiber protein, putative
1927588	snp	A	G	G:20 A:0	CDS	-	552/1173	184/390	synonymous_variant c.552T>C p.Gly184Gly	SAOUHSC_02022		phage tail fiber protein, putative
1928143	snp	C	T	T:20 C:0
1928393	snp	C	T	T:20 C:0	CDS	-	1658/1899	553/632	missense_variant c.1658G>A p.Arg553Lys	SAOUHSC_02023		bifunctional autolysin precursor
1928545	snp	C	T	T:20 C:0	CDS	-	1506/1899	502/632	synonymous_variant c.1506G>A p.Lys502Lys	SAOUHSC_02023		bifunctional autolysin precursor
1928668	snp	T	C	C:20 T:0	CDS	-	1383/1899	461/632	synonymous_variant c.1383A>G p.Gln461Gln	SAOUHSC_02023		bifunctional autolysin precursor
1928689	complex	ACGCTTT	TCGTTTA	TCGTTTA:18 ACGCTTT:0	CDS	-	1362/1899	452/632	synonymous_variant c.1356_1362delAAAGCGTinsTAAACGA p.455	SAOUHSC_02023		bifunctional autolysin precursor
1928707	complex	TGAA	CGAG	CGAG:20 TGAA:0	CDS	-	1344/1899	447/632	synonymous_variant c.1341_1344delTTCAinsCTCG p.449	SAOUHSC_02023		bifunctional autolysin precursor
1928851	snp	A	G	G:20 A:0	CDS	-	1200/1899	400/632	synonymous_variant c.1200T>C p.Gly400Gly	SAOUHSC_02023		bifunctional autolysin precursor
1928857	complex	GTTG	ATTA	ATTA:20 GTTG:0	CDS	-	1194/1899	397/632	synonymous_variant c.1191_1194delCAACinsTAAT p.399	SAOUHSC_02023		bifunctional autolysin precursor
1928872	snp	C	T	T:20 C:0	CDS	-	1179/1899	393/632	synonymous_variant c.1179G>A p.Ser393Ser	SAOUHSC_02023		bifunctional autolysin precursor
1928887	snp	A	C	C:20 A:0	CDS	-	1164/1899	388/632	synonymous_variant c.1164T>G p.Ala388Ala	SAOUHSC_02023		bifunctional autolysin precursor
1928947	snp	C	T	T:20 C:0	CDS	-	1104/1899	368/632	synonymous_variant c.1104G>A p.Lys368Lys	SAOUHSC_02023		bifunctional autolysin precursor
1929031	snp	A	G	G:20 A:0	CDS	-	1020/1899	340/632	synonymous_variant c.1020T>C p.Pro340Pro	SAOUHSC_02023		bifunctional autolysin precursor
1929076	snp	T	C	C:20 T:0	CDS	-	975/1899	325/632	synonymous_variant c.975A>G p.Ser325Ser	SAOUHSC_02023		bifunctional autolysin precursor
1929292	snp	A	G	G:20 A:0	CDS	-	759/1899	253/632	synonymous_variant c.759T>C p.Asp253Asp	SAOUHSC_02023		bifunctional autolysin precursor
1929571	snp	T	C	C:20 T:0	CDS	-	480/1899	160/632	synonymous_variant c.480A>G p.Thr160Thr	SAOUHSC_02023		bifunctional autolysin precursor
1929576	complex	TTTTGTCT	ATTTCTCC	ATTTCTCC:20 TTTTGTCT:0	CDS	-	475/1899	156/632	missense_variant c.468_475delAGACAAAAinsGGAGAAAT p.AspLysThr157GluLysSer	SAOUHSC_02023		bifunctional autolysin precursor
1929616	snp	C	T	T:20 C:0	CDS	-	435/1899	145/632	synonymous_variant c.435G>A p.Gly145Gly	SAOUHSC_02023		bifunctional autolysin precursor
1929649	snp	A	G	G:20 A:0	CDS	-	402/1899	134/632	synonymous_variant c.402T>C p.Ile134Ile	SAOUHSC_02023		bifunctional autolysin precursor
1929658	complex	AGGT	CGGC	CGGC:20 AGGT:0	CDS	-	393/1899	130/632	synonymous_variant c.390_393delACCTinsGCCG p.132	SAOUHSC_02023		bifunctional autolysin precursor
1929676	snp	G	A	A:20 G:0	CDS	-	375/1899	125/632	synonymous_variant c.375C>T p.Asn125Asn	SAOUHSC_02023		bifunctional autolysin precursor
1929700	complex	TACG	CACA	CACA:20 TACG:0	CDS	-	351/1899	116/632	synonymous_variant c.348_351delCGTAinsTGTG p.118	SAOUHSC_02023		bifunctional autolysin precursor
1929730	complex	TCCC	CCCT	CCCT:20 TCCC:0	CDS	-	321/1899	106/632	synonymous_variant c.318_321delGGGAinsAGGG p.108	SAOUHSC_02023		bifunctional autolysin precursor
1929745	snp	T	C	C:20 T:0	CDS	-	306/1899	102/632	synonymous_variant c.306A>G p.Val102Val	SAOUHSC_02023		bifunctional autolysin precursor
1929751	snp	T	A	A:20 T:0	CDS	-	300/1899	100/632	synonymous_variant c.300A>T p.Gly100Gly	SAOUHSC_02023		bifunctional autolysin precursor
1929802	snp	A	G	G:20 A:0	CDS	-	249/1899	83/632	synonymous_variant c.249T>C p.Asp83Asp	SAOUHSC_02023		bifunctional autolysin precursor
1929847	snp	G	A	A:20 G:0	CDS	-	204/1899	68/632	synonymous_variant c.204C>T p.Ser68Ser	SAOUHSC_02023		bifunctional autolysin precursor
1929853	snp	T	C	C:20 T:0	CDS	-	198/1899	66/632	synonymous_variant c.198A>G p.Gln66Gln	SAOUHSC_02023		bifunctional autolysin precursor
1929889	snp	C	T	T:20 C:0	CDS	-	162/1899	54/632	synonymous_variant c.162G>A p.Gly54Gly	SAOUHSC_02023		bifunctional autolysin precursor
1930067	snp	A	C	C:20 A:0
1931365	snp	A	G	G:20 A:0	CDS	-	1539/1824	513/607	synonymous_variant c.1539T>C p.Thr513Thr	SAOUHSC_02028		phiETA ORF57-like protein
1931422	snp	T	C	C:20 T:0	CDS	-	1482/1824	494/607	synonymous_variant c.1482A>G p.Lys494Lys	SAOUHSC_02028		phiETA ORF57-like protein
1931440	snp	T	C	C:20 T:0	CDS	-	1464/1824	488/607	synonymous_variant c.1464A>G p.Thr488Thr	SAOUHSC_02028		phiETA ORF57-like protein
1931450	snp	T	G	G:20 T:0	CDS	-	1454/1824	485/607	missense_variant c.1454A>C p.Gln485Pro	SAOUHSC_02028		phiETA ORF57-like protein
1931518	complex	TAGCTTG	CAACTTA	CAACTTA:18 TAGCTTG:0	CDS	-	1386/1824	460/607	synonymous_variant c.1380_1386delCAAGCTAinsTAAGTTG p.463	SAOUHSC_02028		phiETA ORF57-like protein
1931548	snp	C	A	A:20 C:0	CDS	-	1356/1824	452/607	synonymous_variant c.1356G>T p.Ser452Ser	SAOUHSC_02028		phiETA ORF57-like protein
1931557	snp	A	C	C:20 A:0	CDS	-	1347/1824	449/607	synonymous_variant c.1347T>G p.Gly449Gly	SAOUHSC_02028		phiETA ORF57-like protein
1932157	snp	C	T	T:20 C:0	CDS	-	747/1824	249/607	synonymous_variant c.747G>A p.Thr249Thr	SAOUHSC_02028		phiETA ORF57-like protein
1932258	snp	A	C	C:20 A:0	CDS	-	646/1824	216/607	missense_variant c.646T>G p.Phe216Val	SAOUHSC_02028		phiETA ORF57-like protein
1932421	snp	A	G	G:20 A:0	CDS	-	483/1824	161/607	synonymous_variant c.483T>C p.Asp161Asp	SAOUHSC_02028		phiETA ORF57-like protein
1932751	snp	G	C	C:20 G:0	CDS	-	153/1824	51/607	synonymous_variant c.153C>G p.Pro51Pro	SAOUHSC_02028		phiETA ORF57-like protein
1932834	complex	CC	TT	TT:20 CC:0	CDS	-	70/1824	23/607	missense_variant c.69_70delGGinsAA p.Val24Ile	SAOUHSC_02028		phiETA ORF57-like protein
1932877	snp	A	G	G:20 A:0	CDS	-	27/1824	9/607	synonymous_variant c.27T>C p.Asp9Asp	SAOUHSC_02028		phiETA ORF57-like protein
1932921	snp	T	C	C:20 T:0	CDS	-	1893/1911	631/636	synonymous_variant c.1893A>G p.Glu631Glu	SAOUHSC_02029		phi ETA orf 56-like protein
1933020	snp	A	G	G:20 A:0	CDS	-	1794/1911	598/636	synonymous_variant c.1794T>C p.Asn598Asn	SAOUHSC_02029		phi ETA orf 56-like protein
1933098	snp	G	T	T:20 G:0	CDS	-	1716/1911	572/636	missense_variant c.1716C>A p.Asn572Lys	SAOUHSC_02029		phi ETA orf 56-like protein
1933165	snp	C	T	T:20 C:0	CDS	-	1649/1911	550/636	missense_variant c.1649G>A p.Ser550Asn	SAOUHSC_02029		phi ETA orf 56-like protein
1933203	snp	G	A	A:20 G:0	CDS	-	1611/1911	537/636	synonymous_variant c.1611C>T p.Cys537Cys	SAOUHSC_02029		phi ETA orf 56-like protein
1933338	snp	C	A	A:20 C:0	CDS	-	1476/1911	492/636	missense_variant c.1476G>T p.Leu492Phe	SAOUHSC_02029		phi ETA orf 56-like protein
1933347	snp	C	A	A:20 C:0	CDS	-	1467/1911	489/636	synonymous_variant c.1467G>T p.Gly489Gly	SAOUHSC_02029		phi ETA orf 56-like protein
1933386	snp	T	C	C:20 T:0	CDS	-	1428/1911	476/636	synonymous_variant c.1428A>G p.Ala476Ala	SAOUHSC_02029		phi ETA orf 56-like protein
1933500	snp	T	C	C:20 T:0	CDS	-	1314/1911	438/636	synonymous_variant c.1314A>G p.Ser438Ser	SAOUHSC_02029		phi ETA orf 56-like protein
1933515	snp	G	A	A:20 G:0	CDS	-	1299/1911	433/636	synonymous_variant c.1299C>T p.Ile433Ile	SAOUHSC_02029		phi ETA orf 56-like protein
1933524	snp	C	T	T:20 C:0	CDS	-	1290/1911	430/636	synonymous_variant c.1290G>A p.Leu430Leu	SAOUHSC_02029		phi ETA orf 56-like protein
1933536	snp	T	A	A:20 T:0	CDS	-	1278/1911	426/636	synonymous_variant c.1278A>T p.Val426Val	SAOUHSC_02029		phi ETA orf 56-like protein
1933548	snp	A	G	G:20 A:0	CDS	-	1266/1911	422/636	synonymous_variant c.1266T>C p.Gly422Gly	SAOUHSC_02029		phi ETA orf 56-like protein
1933554	snp	A	G	G:20 A:0	CDS	-	1260/1911	420/636	synonymous_variant c.1260T>C p.Ser420Ser	SAOUHSC_02029		phi ETA orf 56-like protein
1933566	snp	A	G	G:20 A:0	CDS	-	1248/1911	416/636	synonymous_variant c.1248T>C p.His416His	SAOUHSC_02029		phi ETA orf 56-like protein
1933602	snp	G	T	T:20 G:0	CDS	-	1212/1911	404/636	synonymous_variant c.1212C>A p.Ile404Ile	SAOUHSC_02029		phi ETA orf 56-like protein
1933607	complex	GAAGT	AAAGC	AAAGC:20 GAAGT:0	CDS	-	1207/1911	401/636	synonymous_variant c.1203_1207delACTTCinsGCTTT p.404	SAOUHSC_02029		phi ETA orf 56-like protein
1933617	snp	A	G	G:20 A:0	CDS	-	1197/1911	399/636	synonymous_variant c.1197T>C p.Arg399Arg	SAOUHSC_02029		phi ETA orf 56-like protein
1933659	snp	C	T	T:20 C:0	CDS	-	1155/1911	385/636	synonymous_variant c.1155G>A p.Glu385Glu	SAOUHSC_02029		phi ETA orf 56-like protein
1933668	snp	A	G	G:20 A:0	CDS	-	1146/1911	382/636	synonymous_variant c.1146T>C p.Asp382Asp	SAOUHSC_02029		phi ETA orf 56-like protein
1933683	snp	G	A	A:20 G:0	CDS	-	1131/1911	377/636	synonymous_variant c.1131C>T p.Asn377Asn	SAOUHSC_02029		phi ETA orf 56-like protein
1933698	snp	T	A	A:20 T:0	CDS	-	1116/1911	372/636	synonymous_variant c.1116A>T p.Ile372Ile	SAOUHSC_02029		phi ETA orf 56-like protein
1933707	complex	GCGA	ACGT	ACGT:20 GCGA:0	CDS	-	1107/1911	368/636	synonymous_variant c.1104_1107delTCGCinsACGT p.370	SAOUHSC_02029		phi ETA orf 56-like protein
1933731	snp	C	T	T:20 C:0	CDS	-	1083/1911	361/636	synonymous_variant c.1083G>A p.Thr361Thr	SAOUHSC_02029		phi ETA orf 56-like protein
1933737	snp	G	T	T:20 G:0	CDS	-	1077/1911	359/636	synonymous_variant c.1077C>A p.Ile359Ile	SAOUHSC_02029		phi ETA orf 56-like protein
1933746	snp	G	A	A:20 G:0	CDS	-	1068/1911	356/636	synonymous_variant c.1068C>T p.Gly356Gly	SAOUHSC_02029		phi ETA orf 56-like protein
1934148	complex	TAATTCTCCATCAATG	CAACTCATTGCCGATA	CAACTCATTGCCGATA:14 TAATTCTCCATCAATG:0	CDS	-	666/1911	217/636	missense_variant c.651_666delCATTGATGGAGAATTAinsTATCGGCAATGAGTTG p.AspGly219GlyAsn	SAOUHSC_02029		phi ETA orf 56-like protein
1934172	snp	C	G	G:16 C:0	CDS	-	642/1911	214/636	synonymous_variant c.642G>C p.Ala214Ala	SAOUHSC_02029		phi ETA orf 56-like protein
1934184	snp	A	G	G:16 A:0	CDS	-	630/1911	210/636	synonymous_variant c.630T>C p.Gly210Gly	SAOUHSC_02029		phi ETA orf 56-like protein
1934196	snp	G	A	A:18 G:0	CDS	-	618/1911	206/636	synonymous_variant c.618C>T p.Asn206Asn	SAOUHSC_02029		phi ETA orf 56-like protein
1934262	snp	A	G	G:18 A:0	CDS	-	552/1911	184/636	synonymous_variant c.552T>C p.Gly184Gly	SAOUHSC_02029		phi ETA orf 56-like protein
1934331	complex	ATTT	GTTA	GTTA:18 ATTT:0	CDS	-	483/1911	160/636	synonymous_variant c.480_483delAAATinsTAAC p.162	SAOUHSC_02029		phi ETA orf 56-like protein
1934352	snp	A	T	T:18 A:0	CDS	-	462/1911	154/636	synonymous_variant c.462T>A p.Thr154Thr	SAOUHSC_02029		phi ETA orf 56-like protein
1934358	snp	A	G	G:18 A:0	CDS	-	456/1911	152/636	synonymous_variant c.456T>C p.Phe152Phe	SAOUHSC_02029		phi ETA orf 56-like protein
1934385	snp	G	A	A:18 G:0	CDS	-	429/1911	143/636	synonymous_variant c.429C>T p.Phe143Phe	SAOUHSC_02029		phi ETA orf 56-like protein
1934404	snp	C	T	T:20 C:0	CDS	-	410/1911	137/636	missense_variant c.410G>A p.Arg137Gln	SAOUHSC_02029		phi ETA orf 56-like protein
1934455	snp	A	G	G:20 A:0	CDS	-	359/1911	120/636	missense_variant c.359T>C p.Val120Ala	SAOUHSC_02029		phi ETA orf 56-like protein
1934506	snp	C	T	T:20 C:0	CDS	-	308/1911	103/636	missense_variant c.308G>A p.Gly103Asp	SAOUHSC_02029		phi ETA orf 56-like protein
1934514	snp	T	A	A:20 T:0	CDS	-	300/1911	100/636	synonymous_variant c.300A>T p.Thr100Thr	SAOUHSC_02029		phi ETA orf 56-like protein
1934526	snp	G	A	A:20 G:0	CDS	-	288/1911	96/636	synonymous_variant c.288C>T p.Arg96Arg	SAOUHSC_02029		phi ETA orf 56-like protein
1934577	snp	G	A	A:18 G:0	CDS	-	237/1911	79/636	synonymous_variant c.237C>T p.Asn79Asn	SAOUHSC_02029		phi ETA orf 56-like protein
1934583	complex	AAATCGA	GAAACGG	GAAACGG:16 AAATCGA:0	CDS	-	231/1911	75/636	synonymous_variant c.225_231delTCGATTTinsCCGTTTC p.78	SAOUHSC_02029		phi ETA orf 56-like protein
1934597	complex	AATAT	GATAC	GATAC:18 AATAT:0	CDS	-	217/1911	71/636	synonymous_variant c.213_217delATATTinsGTATC p.74	SAOUHSC_02029		phi ETA orf 56-like protein
1934610	snp	G	A	A:18 G:0	CDS	-	204/1911	68/636	synonymous_variant c.204C>T p.Asp68Asp	SAOUHSC_02029		phi ETA orf 56-like protein
1934620	snp	T	C	C:18 T:0	CDS	-	194/1911	65/636	missense_variant c.194A>G p.Asn65Ser	SAOUHSC_02029		phi ETA orf 56-like protein
1934628	snp	A	G	G:18 A:0	CDS	-	186/1911	62/636	synonymous_variant c.186T>C p.Val62Val	SAOUHSC_02029		phi ETA orf 56-like protein
1934640	snp	T	C	C:18 T:0	CDS	-	174/1911	58/636	synonymous_variant c.174A>G p.Glu58Glu	SAOUHSC_02029		phi ETA orf 56-like protein
1934655	snp	T	C	C:18 T:0	CDS	-	159/1911	53/636	synonymous_variant c.159A>G p.Glu53Glu	SAOUHSC_02029		phi ETA orf 56-like protein
1934663	snp	C	T	T:18 C:0	CDS	-	151/1911	51/636	missense_variant c.151G>A p.Asp51Asn	SAOUHSC_02029		phi ETA orf 56-like protein
1934670	snp	G	A	A:16 G:0	CDS	-	144/1911	48/636	synonymous_variant c.144C>T p.Phe48Phe	SAOUHSC_02029		phi ETA orf 56-like protein
1934688	snp	G	A	A:16 G:0	CDS	-	126/1911	42/636	synonymous_variant c.126C>T p.His42His	SAOUHSC_02029		phi ETA orf 56-like protein
1934790	snp	A	G	G:16 A:0	CDS	-	24/1911	8/636	synonymous_variant c.24T>C p.Asp8Asp	SAOUHSC_02029		phi ETA orf 56-like protein
1934801	complex	GTTTATTACT	ATTTGTTATC	ATTTGTTATC:16 GTTTATTACT:0	CDS	-	13/1911	2/636	missense_variant c.4_13delAGTAATAAACinsGATAACAAAT p.Ser2Asp	SAOUHSC_02029		phi ETA orf 56-like protein
1934816	snp	T	C	C:18 T:0
1934827	snp	A	T	T:18 A:0
1934834	snp	A	G	G:18 A:0	CDS	-	1896/1902	632/633	synonymous_variant c.1896T>C p.Tyr632Tyr	SAOUHSC_02030		phi ETA orf 55-like protein
1934843	snp	A	G	G:18 A:0	CDS	-	1887/1902	629/633	synonymous_variant c.1887T>C p.Tyr629Tyr	SAOUHSC_02030		phi ETA orf 55-like protein
1934861	complex	CTCA	TTCG	TTCG:16 CTCA:0	CDS	-	1869/1902	622/633	synonymous_variant c.1866_1869delTGAGinsCGAA p.624	SAOUHSC_02030		phi ETA orf 55-like protein
1934885	complex	TCTTTCATTA	CCTCTCGTTC	CCTCTCGTTC:16 TCTTTCATTA:0	CDS	-	1845/1902	612/633	synonymous_variant c.1836_1845delTAATGAAAGAinsGAACGAGAGG p.616	SAOUHSC_02030		phi ETA orf 55-like protein
1934900	snp	T	C	C:16 T:0	CDS	-	1830/1902	610/633	synonymous_variant c.1830A>G p.Leu610Leu	SAOUHSC_02030		phi ETA orf 55-like protein
1934906	complex	ATCA	GTCT	GTCT:16 ATCA:0	CDS	-	1824/1902	607/633	synonymous_variant c.1821_1824delTGATinsAGAC p.609	SAOUHSC_02030		phi ETA orf 55-like protein
1934915	complex	GCTA	ACTT	ACTT:16 GCTA:0	CDS	-	1815/1902	604/633	synonymous_variant c.1812_1815delTAGCinsAAGT p.606	SAOUHSC_02030		phi ETA orf 55-like protein
1934927	complex	AAAT	GAAC	GAAC:18 AAAT:0	CDS	-	1803/1902	600/633	synonymous_variant c.1800_1803delATTTinsGTTC p.602	SAOUHSC_02030		phi ETA orf 55-like protein
1934945	complex	TTTG	CTTA	CTTA:18 TTTG:0	CDS	-	1785/1902	594/633	synonymous_variant c.1782_1785delCAAAinsTAAG p.596	SAOUHSC_02030		phi ETA orf 55-like protein
1934960	snp	G	A	A:18 G:0	CDS	-	1770/1902	590/633	synonymous_variant c.1770C>T p.His590His	SAOUHSC_02030		phi ETA orf 55-like protein
1934966	snp	A	G	G:18 A:0	CDS	-	1764/1902	588/633	synonymous_variant c.1764T>C p.Ala588Ala	SAOUHSC_02030		phi ETA orf 55-like protein
1935205	snp	T	A	A:20 T:0	CDS	-	1525/1902	509/633	missense_variant c.1525A>T p.Thr509Ser	SAOUHSC_02030		phi ETA orf 55-like protein
1935503	snp	A	G	G:20 A:0	CDS	-	1227/1902	409/633	synonymous_variant c.1227T>C p.His409His	SAOUHSC_02030		phi ETA orf 55-like protein
1935518	complex	GTCA	ATCT	ATCT:20 GTCA:0	CDS	-	1212/1902	403/633	synonymous_variant c.1209_1212delTGACinsAGAT p.405	SAOUHSC_02030		phi ETA orf 55-like protein
1935530	snp	C	T	T:20 C:0	CDS	-	1200/1902	400/633	synonymous_variant c.1200G>A p.Val400Val	SAOUHSC_02030		phi ETA orf 55-like protein
1935536	snp	T	C	C:20 T:0	CDS	-	1194/1902	398/633	synonymous_variant c.1194A>G p.Lys398Lys	SAOUHSC_02030		phi ETA orf 55-like protein
1935542	complex	GCTTACC	ACTCACT	ACTCACT:18 GCTTACC:0	CDS	-	1188/1902	394/633	synonymous_variant c.1182_1188delGGTAAGCinsAGTGAGT p.397	SAOUHSC_02030		phi ETA orf 55-like protein
1935560	snp	A	G	G:20 A:0	CDS	-	1170/1902	390/633	synonymous_variant c.1170T>C p.Asp390Asp	SAOUHSC_02030		phi ETA orf 55-like protein
1935569	complex	CAA	TAG	TAG:20 CAA:0	CDS	-	1161/1902	387/633	synonymous_variant c.1159_1161delTTGinsCTA p.388	SAOUHSC_02030		phi ETA orf 55-like protein
1936304	snp	A	G	G:20 A:0	CDS	-	426/1902	142/633	synonymous_variant c.426T>C p.Asp142Asp	SAOUHSC_02030		phi ETA orf 55-like protein
1936331	snp	T	C	C:20 T:0	CDS	-	399/1902	133/633	synonymous_variant c.399A>G p.Ser133Ser	SAOUHSC_02030		phi ETA orf 55-like protein
1936337	snp	T	C	C:20 T:0	CDS	-	393/1902	131/633	synonymous_variant c.393A>G p.Lys131Lys	SAOUHSC_02030		phi ETA orf 55-like protein
1936343	complex	TTTGCCC	CTTACCT	CTTACCT:18 TTTGCCC:0	CDS	-	387/1902	127/633	synonymous_variant c.381_387delGGGCAAAinsAGGTAAG p.130	SAOUHSC_02030		phi ETA orf 55-like protein
1936436	snp	T	C	C:20 T:0	CDS	-	294/1902	98/633	synonymous_variant c.294A>G p.Arg98Arg	SAOUHSC_02030		phi ETA orf 55-like protein
1936460	snp	G	A	A:20 G:0	CDS	-	270/1902	90/633	synonymous_variant c.270C>T p.Pro90Pro	SAOUHSC_02030		phi ETA orf 55-like protein
1937320	snp	G	A	A:20 G:0	CDS	-	366/948	122/315	synonymous_variant c.366C>T p.Tyr122Tyr	SAOUHSC_02031		conserved hypothetical phage protein
1937366	snp	G	A	A:20 G:0	CDS	-	320/948	107/315	missense_variant c.320C>T p.Thr107Ile	SAOUHSC_02031		conserved hypothetical phage protein
1937407	snp	G	T	T:20 G:0	CDS	-	279/948	93/315	synonymous_variant c.279C>A p.Ile93Ile	SAOUHSC_02031		conserved hypothetical phage protein
1937491	complex	AACTTT	TACCAC	TACCAC:18 AACTTT:0	CDS	-	195/948	64/315	missense_variant c.190_195delAAAGTTinsGTGGTA p.Lys64Val	SAOUHSC_02031		conserved hypothetical phage protein
1937572	snp	G	A	A:20 G:0	CDS	-	114/948	38/315	synonymous_variant c.114C>T p.Asp38Asp	SAOUHSC_02031		conserved hypothetical phage protein
1937599	snp	G	A	A:20 G:0	CDS	-	87/948	29/315	synonymous_variant c.87C>T p.Ser29Ser	SAOUHSC_02031		conserved hypothetical phage protein
1937767	snp	G	A	A:20 G:0	CDS	-	3399/3468	1133/1155	synonymous_variant c.3399C>T p.Val1133Val	SAOUHSC_02033		phage tape measure protein
1938258	snp	C	T	T:10 C:0	CDS	-	2908/3468	970/1155	missense_variant c.2908G>A p.Val970Ile	SAOUHSC_02033		phage tape measure protein
1938322	complex	GACA	CACG	CACG:16 GACA:0	CDS	-	2844/3468	947/1155	synonymous_variant c.2841_2844delTGTCinsCGTG p.949	SAOUHSC_02033		phage tape measure protein
1938367	snp	A	T	T:18 A:0	CDS	-	2799/3468	933/1155	synonymous_variant c.2799T>A p.Val933Val	SAOUHSC_02033		phage tape measure protein
1938495	snp	C	T	T:20 C:0	CDS	-	2671/3468	891/1155	missense_variant c.2671G>A p.Ala891Thr	SAOUHSC_02033		phage tape measure protein
1938586	snp	T	C	C:20 T:0	CDS	-	2580/3468	860/1155	missense_variant c.2580A>G p.Ile860Met	SAOUHSC_02033		phage tape measure protein
1938613	snp	C	T	T:20 C:0	CDS	-	2553/3468	851/1155	synonymous_variant c.2553G>A p.Val851Val	SAOUHSC_02033		phage tape measure protein
1938673	snp	A	G	G:20 A:0	CDS	-	2493/3468	831/1155	synonymous_variant c.2493T>C p.Asn831Asn	SAOUHSC_02033		phage tape measure protein
1938694	snp	C	T	T:20 C:0	CDS	-	2472/3468	824/1155	synonymous_variant c.2472G>A p.Thr824Thr	SAOUHSC_02033		phage tape measure protein
1938754	snp	A	G	G:20 A:0	CDS	-	2412/3468	804/1155	synonymous_variant c.2412T>C p.Ile804Ile	SAOUHSC_02033		phage tape measure protein
1938820	snp	T	C	C:20 T:0	CDS	-	2346/3468	782/1155	synonymous_variant c.2346A>G p.Leu782Leu	SAOUHSC_02033		phage tape measure protein
1938829	snp	G	A	A:20 G:0	CDS	-	2337/3468	779/1155	synonymous_variant c.2337C>T p.Val779Val	SAOUHSC_02033		phage tape measure protein
1938846	snp	C	T	T:20 C:0	CDS	-	2320/3468	774/1155	missense_variant c.2320G>A p.Val774Ile	SAOUHSC_02033		phage tape measure protein
1938865	snp	A	T	T:20 A:0	CDS	-	2301/3468	767/1155	synonymous_variant c.2301T>A p.Val767Val	SAOUHSC_02033		phage tape measure protein
1938871	snp	C	T	T:20 C:0	CDS	-	2295/3468	765/1155	synonymous_variant c.2295G>A p.Ser765Ser	SAOUHSC_02033		phage tape measure protein
1938893	snp	G	T	T:20 G:0	CDS	-	2273/3468	758/1155	missense_variant c.2273C>A p.Thr758Lys	SAOUHSC_02033		phage tape measure protein
1938927	complex	CTTTTAAT	TTTTCAAC	TTTTCAAC:20 CTTTTAAT:0	CDS	-	2239/3468	744/1155	missense_variant c.2232_2239delATTAAAAGinsGTTGAAAA p.Ala747Thr	SAOUHSC_02033		phage tape measure protein
1938946	complex	AT	TG	TG:18 AT:0	CDS	-	2220/3468	740/1155	missense_variant c.2219_2220delATinsCA p.Asn740Thr	SAOUHSC_02033		phage tape measure protein
1938958	snp	C	T	T:18 C:0	CDS	-	2208/3468	736/1155	synonymous_variant c.2208G>A p.Thr736Thr	SAOUHSC_02033		phage tape measure protein
1939027	snp	G	A	A:12 G:0	CDS	-	2139/3468	713/1155	synonymous_variant c.2139C>T p.Phe713Phe	SAOUHSC_02033		phage tape measure protein
1939048	snp	A	G	G:10 A:0	CDS	-	2118/3468	706/1155	synonymous_variant c.2118T>C p.Ile706Ile	SAOUHSC_02033		phage tape measure protein
1939453	snp	T	C	C:12 T:0	CDS	-	1713/3468	571/1155	synonymous_variant c.1713A>G p.Ala571Ala	SAOUHSC_02033		phage tape measure protein
1939483	snp	G	A	A:14 G:0	CDS	-	1683/3468	561/1155	synonymous_variant c.1683C>T p.Ile561Ile	SAOUHSC_02033		phage tape measure protein
1939489	snp	T	C	C:14 T:0	CDS	-	1677/3468	559/1155	synonymous_variant c.1677A>G p.Gly559Gly	SAOUHSC_02033		phage tape measure protein
1939495	snp	C	T	T:16 C:0	CDS	-	1671/3468	557/1155	synonymous_variant c.1671G>A p.Leu557Leu	SAOUHSC_02033		phage tape measure protein
1939519	snp	T	A	A:18 T:0	CDS	-	1647/3468	549/1155	synonymous_variant c.1647A>T p.Thr549Thr	SAOUHSC_02033		phage tape measure protein
1939531	snp	A	G	G:18 A:0	CDS	-	1635/3468	545/1155	synonymous_variant c.1635T>C p.Ser545Ser	SAOUHSC_02033		phage tape measure protein
1939540	snp	G	A	A:18 G:0	CDS	-	1626/3468	542/1155	synonymous_variant c.1626C>T p.Asp542Asp	SAOUHSC_02033		phage tape measure protein
1939636	snp	G	A	A:20 G:0	CDS	-	1530/3468	510/1155	synonymous_variant c.1530C>T p.Ser510Ser	SAOUHSC_02033		phage tape measure protein
1939681	snp	G	A	A:20 G:0	CDS	-	1485/3468	495/1155	synonymous_variant c.1485C>T p.Phe495Phe	SAOUHSC_02033		phage tape measure protein
1939768	snp	G	A	A:20 G:0	CDS	-	1398/3468	466/1155	synonymous_variant c.1398C>T p.Asn466Asn	SAOUHSC_02033		phage tape measure protein
1939777	snp	A	T	T:20 A:0	CDS	-	1389/3468	463/1155	synonymous_variant c.1389T>A p.Ser463Ser	SAOUHSC_02033		phage tape measure protein
1939834	snp	C	T	T:20 C:0	CDS	-	1332/3468	444/1155	synonymous_variant c.1332G>A p.Thr444Thr	SAOUHSC_02033		phage tape measure protein
1939840	snp	T	C	C:20 T:0	CDS	-	1326/3468	442/1155	synonymous_variant c.1326A>G p.Val442Val	SAOUHSC_02033		phage tape measure protein
1939861	snp	A	G	G:20 A:0	CDS	-	1305/3468	435/1155	synonymous_variant c.1305T>C p.Phe435Phe	SAOUHSC_02033		phage tape measure protein
1939867	snp	A	T	T:20 A:0	CDS	-	1299/3468	433/1155	synonymous_variant c.1299T>A p.Gly433Gly	SAOUHSC_02033		phage tape measure protein
1939906	snp	C	A	A:20 C:0	CDS	-	1260/3468	420/1155	synonymous_variant c.1260G>T p.Thr420Thr	SAOUHSC_02033		phage tape measure protein
1939921	complex	ATTA	GTTG	GTTG:20 ATTA:0	CDS	-	1245/3468	414/1155	synonymous_variant c.1242_1245delTAATinsCAAC p.416	SAOUHSC_02033		phage tape measure protein
1939930	snp	T	C	C:20 T:0	CDS	-	1236/3468	412/1155	synonymous_variant c.1236A>G p.Arg412Arg	SAOUHSC_02033		phage tape measure protein
1939936	snp	A	T	T:20 A:0	CDS	-	1230/3468	410/1155	synonymous_variant c.1230T>A p.Ala410Ala	SAOUHSC_02033		phage tape measure protein
1939944	snp	T	C	C:20 T:0	CDS	-	1222/3468	408/1155	missense_variant c.1222A>G p.Ser408Gly	SAOUHSC_02033		phage tape measure protein
1939953	snp	C	G	G:20 C:0	CDS	-	1213/3468	405/1155	missense_variant c.1213G>C p.Glu405Gln	SAOUHSC_02033		phage tape measure protein
1939966	complex	CACG	TACA	TACA:18 CACG:0	CDS	-	1200/3468	399/1155	synonymous_variant c.1197_1200delCGTGinsTGTA p.401	SAOUHSC_02033		phage tape measure protein
1939981	snp	T	C	C:20 T:0	CDS	-	1185/3468	395/1155	synonymous_variant c.1185A>G p.Glu395Glu	SAOUHSC_02033		phage tape measure protein
1940035	snp	A	T	T:20 A:0	CDS	-	1131/3468	377/1155	synonymous_variant c.1131T>A p.Thr377Thr	SAOUHSC_02033		phage tape measure protein
1940131	snp	C	A	A:20 C:0	CDS	-	1035/3468	345/1155	synonymous_variant c.1035G>T p.Ala345Ala	SAOUHSC_02033		phage tape measure protein
1940159	snp	C	A	A:20 C:0	CDS	-	1007/3468	336/1155	missense_variant c.1007G>T p.Ser336Ile	SAOUHSC_02033		phage tape measure protein
1940176	complex	ATCAT	GTCAC	GTCAC:20 ATCAT:0	CDS	-	990/3468	329/1155	missense_variant c.986_990delATGATinsGTGAC p.Asn329Ser	SAOUHSC_02033		phage tape measure protein
1940218	snp	C	T	T:18 C:0	CDS	-	948/3468	316/1155	synonymous_variant c.948G>A p.Ala316Ala	SAOUHSC_02033		phage tape measure protein
1940227	complex	TCCTGCTCCC	GCCAGCACCA	GCCAGCACCA:18 TCCTGCTCCC:0	CDS	-	939/3468	310/1155	synonymous_variant c.930_939delGGGAGCAGGAinsTGGTGCTGGC p.314	SAOUHSC_02033		phage tape measure protein
1940248	snp	G	A	A:18 G:0	CDS	-	918/3468	306/1155	synonymous_variant c.918C>T p.Ala306Ala	SAOUHSC_02033		phage tape measure protein
1940272	snp	A	G	G:18 A:0	CDS	-	894/3468	298/1155	synonymous_variant c.894T>C p.Gly298Gly	SAOUHSC_02033		phage tape measure protein
1940395	snp	A	G	G:18 A:0	CDS	-	771/3468	257/1155	synonymous_variant c.771T>C p.Gly257Gly	SAOUHSC_02033		phage tape measure protein
1940404	complex	ACGG	GCGA	GCGA:18 ACGG:0	CDS	-	762/3468	253/1155	synonymous_variant c.759_762delCCGTinsTCGC p.255	SAOUHSC_02033		phage tape measure protein
1940431	snp	C	T	T:18 C:0	CDS	-	735/3468	245/1155	synonymous_variant c.735G>A p.Gln245Gln	SAOUHSC_02033		phage tape measure protein
1940440	snp	A	G	G:18 A:0	CDS	-	726/3468	242/1155	synonymous_variant c.726T>C p.Phe242Phe	SAOUHSC_02033		phage tape measure protein
1940449	complex	ATTTG	GTTTA	GTTTA:18 ATTTG:0	CDS	-	717/3468	238/1155	missense_variant c.713_717delCAAATinsTAAAC p.Ala238Val	SAOUHSC_02033		phage tape measure protein
1940488	snp	A	G	G:20 A:0	CDS	-	678/3468	226/1155	synonymous_variant c.678T>C p.Asn226Asn	SAOUHSC_02033		phage tape measure protein
1940509	snp	T	C	C:20 T:0	CDS	-	657/3468	219/1155	synonymous_variant c.657A>G p.Thr219Thr	SAOUHSC_02033		phage tape measure protein
1940524	snp	C	T	T:20 C:0	CDS	-	642/3468	214/1155	synonymous_variant c.642G>A p.Pro214Pro	SAOUHSC_02033		phage tape measure protein
1940575	snp	C	T	T:20 C:0	CDS	-	591/3468	197/1155	synonymous_variant c.591G>A p.Gly197Gly	SAOUHSC_02033		phage tape measure protein
1940590	snp	A	T	T:20 A:0	CDS	-	576/3468	192/1155	synonymous_variant c.576T>A p.Leu192Leu	SAOUHSC_02033		phage tape measure protein
1940611	snp	C	T	T:20 C:0	CDS	-	555/3468	185/1155	synonymous_variant c.555G>A p.Pro185Pro	SAOUHSC_02033		phage tape measure protein
1940638	snp	A	G	G:18 A:0	CDS	-	528/3468	176/1155	synonymous_variant c.528T>C p.Arg176Arg	SAOUHSC_02033		phage tape measure protein
1940644	snp	G	T	T:18 G:0	CDS	-	522/3468	174/1155	synonymous_variant c.522C>A p.Ile174Ile	SAOUHSC_02033		phage tape measure protein
1940713	snp	G	A	A:18 G:0	CDS	-	453/3468	151/1155	synonymous_variant c.453C>T p.Leu151Leu	SAOUHSC_02033		phage tape measure protein
1940794	complex	TAATTCT	CAGTTCG	CAGTTCG:16 TAATTCT:0	CDS	-	372/3468	122/1155	synonymous_variant c.366_372delAGAATTAinsCGAACTG p.125	SAOUHSC_02033		phage tape measure protein
1940806	snp	T	C	C:18 T:0	CDS	-	360/3468	120/1155	synonymous_variant c.360A>G p.Lys120Lys	SAOUHSC_02033		phage tape measure protein
1940817	snp	T	C	C:18 T:0	CDS	-	349/3468	117/1155	missense_variant c.349A>G p.Thr117Ala	SAOUHSC_02033		phage tape measure protein
1940834	snp	A	G	G:18 A:0	CDS	-	332/3468	111/1155	missense_variant c.332T>C p.Ile111Thr	SAOUHSC_02033		phage tape measure protein
1940839	snp	C	T	T:18 C:0	CDS	-	327/3468	109/1155	synonymous_variant c.327G>A p.Lys109Lys	SAOUHSC_02033		phage tape measure protein
1940851	complex	CAAC	TAAT	TAAT:18 CAAC:0	CDS	-	315/3468	104/1155	synonymous_variant c.312_315delGTTGinsATTA p.106	SAOUHSC_02033		phage tape measure protein
1940859	complex	CT	TC	TC:18 CT:0	CDS	-	307/3468	102/1155	missense_variant c.306_307delAGinsGA p.Val103Ile	SAOUHSC_02033		phage tape measure protein
1940866	snp	T	A	A:18 T:0	CDS	-	300/3468	100/1155	synonymous_variant c.300A>T p.Thr100Thr	SAOUHSC_02033		phage tape measure protein
1940926	complex	TAAA	CAAG	CAAG:20 TAAA:0	CDS	-	240/3468	79/1155	synonymous_variant c.237_240delTTTAinsCTTG p.81	SAOUHSC_02033		phage tape measure protein
1940962	snp	A	T	T:20 A:0	CDS	-	204/3468	68/1155	missense_variant c.204T>A p.Asn68Lys	SAOUHSC_02033		phage tape measure protein
1941019	snp	A	T	T:20 A:0	CDS	-	147/3468	49/1155	missense_variant c.147T>A p.Asn49Lys	SAOUHSC_02033		phage tape measure protein
1941028	complex	GTTAGCG	ATCAGCA	ATCAGCA:20 GTTAGCG:0	CDS	-	138/3468	44/1155	missense_variant c.132_138delCGCTAACinsTGCTGAT p.Asn46Asp	SAOUHSC_02033		phage tape measure protein
1941043	snp	A	G	G:20 A:0	CDS	-	123/3468	41/1155	synonymous_variant c.123T>C p.Val41Val	SAOUHSC_02033		phage tape measure protein
1941103	snp	A	G	G:20 A:0	CDS	-	63/3468	21/1155	synonymous_variant c.63T>C p.Ile21Ile	SAOUHSC_02033		phage tape measure protein
1941191	snp	A	G	G:20 A:0	CDS	-	336/345	112/114	synonymous_variant c.336T>C p.Asn112Asn	SAOUHSC_02034		conserved hypothetical phage protein
1941323	snp	A	G	G:20 A:0	CDS	-	204/345	68/114	synonymous_variant c.204T>C p.Asn68Asn	SAOUHSC_02034		conserved hypothetical phage protein
1941497	complex	GTTC	ATTT	ATTT:20 GTTC:0	CDS	-	30/345	9/114	synonymous_variant c.27_30delGAACinsAAAT p.11	SAOUHSC_02034		conserved hypothetical phage protein
1941533	snp	T	G	G:20 T:0
1941559	snp	G	C	C:20 G:0	CDS	-	363/366	121/121	synonymous_variant c.363C>G p.Ala121Ala	SAOUHSC_02035		conserved hypothetical phage protein
1941574	snp	T	C	C:20 T:0	CDS	-	348/366	116/121	synonymous_variant c.348A>G p.Glu116Glu	SAOUHSC_02035		conserved hypothetical phage protein
1941582	snp	T	C	C:20 T:0	CDS	-	340/366	114/121	missense_variant c.340A>G p.Thr114Ala	SAOUHSC_02035		conserved hypothetical phage protein
1941595	snp	G	T	T:20 G:0	CDS	-	327/366	109/121	synonymous_variant c.327C>A p.Val109Val	SAOUHSC_02035		conserved hypothetical phage protein
1941643	snp	C	T	T:20 C:0	CDS	-	279/366	93/121	synonymous_variant c.279G>A p.Ser93Ser	SAOUHSC_02035		conserved hypothetical phage protein
1941687	complex	AT	GC	GC:20 AT:0	CDS	-	235/366	78/121	synonymous_variant c.234_235delATinsGC p.80	SAOUHSC_02035		conserved hypothetical phage protein
1941745	snp	G	A	A:20 G:0	CDS	-	177/366	59/121	synonymous_variant c.177C>T p.Ile59Ile	SAOUHSC_02035		conserved hypothetical phage protein
1941769	snp	C	A	A:20 C:0	CDS	-	153/366	51/121	synonymous_variant c.153G>T p.Pro51Pro	SAOUHSC_02035		conserved hypothetical phage protein
1941889	snp	T	C	C:20 T:0	CDS	-	33/366	11/121	synonymous_variant c.33A>G p.Glu11Glu	SAOUHSC_02035		conserved hypothetical phage protein
1941904	snp	G	A	A:20 G:0	CDS	-	18/366	6/121	synonymous_variant c.18C>T p.Asn6Asn	SAOUHSC_02035		conserved hypothetical phage protein
1941924	snp	C	T	T:20 C:0
1941942	snp	A	G	G:20 A:0
1941954	ins	C	CA	CA:20 C:0
1941969	complex	TTAAC	GTTAA	GTTAA:18 TTAAC:0
1941994	snp	T	C	C:20 T:0	CDS	-	571/582	191/193	missense_variant c.571A>G p.Arg191Gly	SAOUHSC_02036		phage structural protein, putative
1942000	snp	C	T	T:20 C:0	CDS	-	565/582	189/193	missense_variant c.565G>A p.Ala189Thr	SAOUHSC_02036		phage structural protein, putative
1942006	complex	GTGG	ATGA	ATGA:20 GTGG:0	CDS	-	559/582	186/193	missense_variant c.556_559delCCACinsTCAT p.ProPro186SerSer	SAOUHSC_02036		phage structural protein, putative
1942037	snp	T	G	G:20 T:0	CDS	-	528/582	176/193	synonymous_variant c.528A>C p.Thr176Thr	SAOUHSC_02036		phage structural protein, putative
1942051	snp	C	T	T:20 C:0	CDS	-	514/582	172/193	missense_variant c.514G>A p.Gly172Ser	SAOUHSC_02036		phage structural protein, putative
1942058	snp	T	C	C:20 T:0	CDS	-	507/582	169/193	synonymous_variant c.507A>G p.Ala169Ala	SAOUHSC_02036		phage structural protein, putative
1942065	snp	G	T	T:20 G:0	CDS	-	500/582	167/193	missense_variant c.500C>A p.Ala167Glu	SAOUHSC_02036		phage structural protein, putative
1942258	complex	CGGA	TAGC	TAGC:18 CGGA:0	CDS	-	307/582	102/193	missense_variant c.304_307delTCCGinsGCTA p.SerAla102AlaThr	SAOUHSC_02036		phage structural protein, putative
1942538	snp	A	G	G:20 A:0	CDS	-	27/582	9/193	synonymous_variant c.27T>C p.Asp9Asp	SAOUHSC_02036		phage structural protein, putative
1942582	ins	T	TC	TC:20 T:0
1942609	snp	C	T	T:20 C:0	CDS	-	358/384	120/127	missense_variant c.358G>A p.Val120Ile	SAOUHSC_02037		conserved hypothetical phage protein
1942619	complex	TAGC	CAGT	CAGT:20 TAGC:0	CDS	-	348/384	115/127	synonymous_variant c.345_348delGCTAinsACTG p.117	SAOUHSC_02037		conserved hypothetical phage protein
1942631	snp	A	G	G:20 A:0	CDS	-	336/384	112/127	synonymous_variant c.336T>C p.Asn112Asn	SAOUHSC_02037		conserved hypothetical phage protein
1942646	snp	A	G	G:20 A:0	CDS	-	321/384	107/127	synonymous_variant c.321T>C p.Val107Val	SAOUHSC_02037		conserved hypothetical phage protein
1942657	snp	T	C	C:20 T:0	CDS	-	310/384	104/127	missense_variant c.310A>G p.Thr104Ala	SAOUHSC_02037		conserved hypothetical phage protein
1942670	snp	T	A	A:20 T:0	CDS	-	297/384	99/127	missense_variant c.297A>T p.Glu99Asp	SAOUHSC_02037		conserved hypothetical phage protein
1942721	snp	A	G	G:20 A:0	CDS	-	246/384	82/127	synonymous_variant c.246T>C p.Ile82Ile	SAOUHSC_02037		conserved hypothetical phage protein
1942727	snp	T	C	C:20 T:0	CDS	-	240/384	80/127	synonymous_variant c.240A>G p.Arg80Arg	SAOUHSC_02037		conserved hypothetical phage protein
1942763	snp	G	A	A:20 G:0	CDS	-	204/384	68/127	synonymous_variant c.204C>T p.Ser68Ser	SAOUHSC_02037		conserved hypothetical phage protein
1942796	complex	ATCG	GTCA	GTCA:20 ATCG:0	CDS	-	171/384	56/127	synonymous_variant c.168_171delCGATinsTGAC p.58	SAOUHSC_02037		conserved hypothetical phage protein
1942823	snp	C	T	T:20 C:0	CDS	-	144/384	48/127	synonymous_variant c.144G>A p.Lys48Lys	SAOUHSC_02037		conserved hypothetical phage protein
1942832	snp	A	G	G:20 A:0	CDS	-	135/384	45/127	synonymous_variant c.135T>C p.Asn45Asn	SAOUHSC_02037		conserved hypothetical phage protein
1942913	complex	ATATC	GTATA	GTATA:18 ATATC:0	CDS	-	54/384	17/127	missense_variant c.50_54delGATATinsTATAC p.Gly17Val	SAOUHSC_02037		conserved hypothetical phage protein
1942925	snp	C	T	T:20 C:0	CDS	-	42/384	14/127	synonymous_variant c.42G>A p.Thr14Thr	SAOUHSC_02037		conserved hypothetical phage protein
1943053	snp	A	T	T:20 A:0	CDS	-	273/348	91/115	synonymous_variant c.273T>A p.Ala91Ala	SAOUHSC_02038		phage protein, HK97 gp10 family
1943077	snp	T	C	C:20 T:0	CDS	-	249/348	83/115	synonymous_variant c.249A>G p.Glu83Glu	SAOUHSC_02038		phage protein, HK97 gp10 family
1943101	complex	GTGC	ATGT	ATGT:20 GTGC:0	CDS	-	225/348	74/115	synonymous_variant c.222_225delGCACinsACAT p.76	SAOUHSC_02038		phage protein, HK97 gp10 family
1943182	snp	A	G	G:20 A:0	CDS	-	144/348	48/115	synonymous_variant c.144T>C p.Asn48Asn	SAOUHSC_02038		phage protein, HK97 gp10 family
1943233	snp	G	T	T:20 G:0	CDS	-	93/348	31/115	missense_variant c.93C>A p.Asn31Lys	SAOUHSC_02038		phage protein, HK97 gp10 family
1943239	snp	C	T	T:20 C:0	CDS	-	87/348	29/115	synonymous_variant c.87G>A p.Gln29Gln	SAOUHSC_02038		phage protein, HK97 gp10 family
1943266	snp	A	G	G:20 A:0	CDS	-	60/348	20/115	synonymous_variant c.60T>C p.Ile20Ile	SAOUHSC_02038		phage protein, HK97 gp10 family
1943273	snp	G	T	T:20 G:0	CDS	-	53/348	18/115	missense_variant c.53C>A p.Thr18Asn	SAOUHSC_02038		phage protein, HK97 gp10 family
1943314	snp	A	G	G:20 A:0	CDS	-	12/348	4/115	synonymous_variant c.12T>C p.Asp4Asp	SAOUHSC_02038		phage protein, HK97 gp10 family
1943340	complex	GAT	TAA	TAA:18 GAT:0	CDS	-	288/303	96/100	missense_variant c.286_288delATCinsTTA p.Ile96Leu	SAOUHSC_02040		conserved hypothetical phage protein
1943368	snp	A	G	G:20 A:0	CDS	-	260/303	87/100	missense_variant c.260T>C p.Ile87Thr	SAOUHSC_02040		conserved hypothetical phage protein
1943405	complex	CC	TT	TT:20 CC:0	CDS	-	223/303	74/100	missense_variant c.222_223delGGinsAA p.Val75Ile	SAOUHSC_02040		conserved hypothetical phage protein
1943451	snp	A	G	G:20 A:0	CDS	-	177/303	59/100	synonymous_variant c.177T>C p.Val59Val	SAOUHSC_02040		conserved hypothetical phage protein
1943471	complex	CATCA	AATCG	AATCG:20 CATCA:0	CDS	-	157/303	51/100	missense_variant c.153_157delTGATGinsCGATT p.Val53Leu	SAOUHSC_02040		conserved hypothetical phage protein
1943508	complex	GGGG	AGGA	AGGA:20 GGGG:0	CDS	-	120/303	39/100	synonymous_variant c.117_120delCCCCinsTCCT p.41	SAOUHSC_02040		conserved hypothetical phage protein
1943546	complex	GT	AC	AC:20 GT:0	CDS	-	82/303	27/100	synonymous_variant c.81_82delACinsGT p.29	SAOUHSC_02040		conserved hypothetical phage protein
1943588	snp	C	T	T:20 C:0	CDS	-	40/303	14/100	missense_variant c.40G>A p.Val14Ile	SAOUHSC_02040		conserved hypothetical phage protein
1943606	complex	TAA	CAG	CAG:20 TAA:0	CDS	-	22/303	7/100	missense_variant c.20_22delTTAinsCTG p.ValIle7AlaVal	SAOUHSC_02040		conserved hypothetical phage protein
1943618	snp	C	G	G:20 C:0	CDS	-	10/303	4/100	missense_variant c.10G>C p.Glu4Gln	SAOUHSC_02040		conserved hypothetical phage protein
1943708	snp	G	A	A:20 G:0	CDS	-	249/333	83/110	synonymous_variant c.249C>T p.Asn83Asn	SAOUHSC_02041		phi Mu50B-like protein
1943720	snp	C	G	G:20 C:0	CDS	-	237/333	79/110	synonymous_variant c.237G>C p.Ala79Ala	SAOUHSC_02041		phi Mu50B-like protein
1943750	snp	T	C	C:20 T:0	CDS	-	207/333	69/110	synonymous_variant c.207A>G p.Thr69Thr	SAOUHSC_02041		phi Mu50B-like protein
1943771	snp	C	T	T:20 C:0	CDS	-	186/333	62/110	synonymous_variant c.186G>A p.Arg62Arg	SAOUHSC_02041		phi Mu50B-like protein
1943792	complex	AACT	TACC	TACC:18 AACT:0	CDS	-	165/333	54/110	synonymous_variant c.162_165delAGTTinsGGTA p.56	SAOUHSC_02041		phi Mu50B-like protein
1943811	snp	C	T	T:20 C:0	CDS	-	146/333	49/110	missense_variant c.146G>A p.Ser49Asn	SAOUHSC_02041		phi Mu50B-like protein
1943837	snp	T	C	C:20 T:0	CDS	-	120/333	40/110	synonymous_variant c.120A>G p.Glu40Glu	SAOUHSC_02041		phi Mu50B-like protein
1943870	snp	A	G	G:20 A:0	CDS	-	87/333	29/110	synonymous_variant c.87T>C p.Cys29Cys	SAOUHSC_02041		phi Mu50B-like protein
1943888	snp	T	C	C:20 T:0	CDS	-	69/333	23/110	synonymous_variant c.69A>G p.Glu23Glu	SAOUHSC_02041		phi Mu50B-like protein
1943986	snp	A	G	G:20 A:0	CDS	-	267/288	89/95	synonymous_variant c.267T>C p.Asn89Asn	SAOUHSC_02042		phi Mu50B-like protein
1944073	snp	G	A	A:18 G:0	CDS	-	180/288	60/95	synonymous_variant c.180C>T p.Asp60Asp	SAOUHSC_02042		phi Mu50B-like protein
1944099	snp	T	C	C:18 T:0	CDS	-	154/288	52/95	missense_variant c.154A>G p.Lys52Glu	SAOUHSC_02042		phi Mu50B-like protein
1944163	snp	A	G	G:18 A:0	CDS	-	90/288	30/95	synonymous_variant c.90T>C p.Arg30Arg	SAOUHSC_02042		phi Mu50B-like protein
1944296	complex	TCTGTTCTTTTG	GCTGGTTTTTCA	GCTGGTTTTTCA:16 TCTGTTCTTTTG:0	CDS	-	953/975	314/324	missense_variant c.942_953delCAAAAGAACAGAinsTGAAAAACCAGC p.LysArgThrAsp315GluLysProAla	SAOUHSC_02043		phage head protein, putative
1944316	snp	A	C	C:18 A:0	CDS	-	933/975	311/324	synonymous_variant c.933T>G p.Val311Val	SAOUHSC_02043		phage head protein, putative
1944346	snp	A	G	G:18 A:0	CDS	-	903/975	301/324	synonymous_variant c.903T>C p.Ile301Ile	SAOUHSC_02043		phage head protein, putative
1944415	snp	G	T	T:18 G:0	CDS	-	834/975	278/324	synonymous_variant c.834C>A p.Gly278Gly	SAOUHSC_02043		phage head protein, putative
1944424	snp	G	A	A:18 G:0	CDS	-	825/975	275/324	synonymous_variant c.825C>T p.Asn275Asn	SAOUHSC_02043		phage head protein, putative
1944430	snp	A	G	G:18 A:0	CDS	-	819/975	273/324	synonymous_variant c.819T>C p.Val273Val	SAOUHSC_02043		phage head protein, putative
1944469	snp	G	A	A:18 G:0	CDS	-	780/975	260/324	synonymous_variant c.780C>T p.Ile260Ile	SAOUHSC_02043		phage head protein, putative
1944487	snp	A	G	G:18 A:0	CDS	-	762/975	254/324	synonymous_variant c.762T>C p.Tyr254Tyr	SAOUHSC_02043		phage head protein, putative
1944496	complex	TTTG	CTTA	CTTA:18 TTTG:0	CDS	-	753/975	250/324	synonymous_variant c.750_753delCAAAinsTAAG p.252	SAOUHSC_02043		phage head protein, putative
1944505	snp	G	A	A:18 G:0	CDS	-	744/975	248/324	synonymous_variant c.744C>T p.Asp248Asp	SAOUHSC_02043		phage head protein, putative
1944520	snp	T	C	C:18 T:0	CDS	-	729/975	243/324	synonymous_variant c.729A>G p.Glu243Glu	SAOUHSC_02043		phage head protein, putative
1944631	complex	TAAC	CAAT	CAAT:20 TAAC:0	CDS	-	618/975	205/324	synonymous_variant c.615_618delGTTAinsATTG p.207	SAOUHSC_02043		phage head protein, putative
1944661	snp	A	G	G:20 A:0	CDS	-	588/975	196/324	synonymous_variant c.588T>C p.Phe196Phe	SAOUHSC_02043		phage head protein, putative
1944667	snp	A	G	G:20 A:0	CDS	-	582/975	194/324	synonymous_variant c.582T>C p.Asn194Asn	SAOUHSC_02043		phage head protein, putative
1944708	complex	CA	TG	TG:20 CA:0	CDS	-	541/975	180/324	missense_variant c.540_541delTGinsCA p.Asp181Asn	SAOUHSC_02043		phage head protein, putative
1944733	snp	A	G	G:20 A:0	CDS	-	516/975	172/324	synonymous_variant c.516T>C p.Gly172Gly	SAOUHSC_02043		phage head protein, putative
1944744	complex	CCTTA	TCTTG	TCTTG:20 CCTTA:0	CDS	-	505/975	167/324	missense_variant c.501_505delTAAGGinsCAAGA p.Val169Ile	SAOUHSC_02043		phage head protein, putative
1944760	snp	A	G	G:20 A:0	CDS	-	489/975	163/324	synonymous_variant c.489T>C p.Ile163Ile	SAOUHSC_02043		phage head protein, putative
1944787	snp	C	T	T:20 C:0	CDS	-	462/975	154/324	synonymous_variant c.462G>A p.Pro154Pro	SAOUHSC_02043		phage head protein, putative
1944793	snp	G	A	A:20 G:0	CDS	-	456/975	152/324	synonymous_variant c.456C>T p.Asn152Asn	SAOUHSC_02043		phage head protein, putative
1944802	snp	A	G	G:20 A:0	CDS	-	447/975	149/324	synonymous_variant c.447T>C p.Asn149Asn	SAOUHSC_02043		phage head protein, putative
1944811	snp	A	G	G:20 A:0	CDS	-	438/975	146/324	synonymous_variant c.438T>C p.Gly146Gly	SAOUHSC_02043		phage head protein, putative
1944817	complex	CTCG	TTCA	TTCA:18 CTCG:0	CDS	-	432/975	143/324	synonymous_variant c.429_432delCGAGinsTGAA p.145	SAOUHSC_02043		phage head protein, putative
1944892	snp	C	T	T:18 C:0	CDS	-	357/975	119/324	synonymous_variant c.357G>A p.Leu119Leu	SAOUHSC_02043		phage head protein, putative
1944910	snp	T	A	A:18 T:0	CDS	-	339/975	113/324	synonymous_variant c.339A>T p.Pro113Pro	SAOUHSC_02043		phage head protein, putative
1944943	snp	T	A	A:18 T:0	CDS	-	306/975	102/324	synonymous_variant c.306A>T p.Thr102Thr	SAOUHSC_02043		phage head protein, putative
1944958	snp	A	T	T:18 A:0	CDS	-	291/975	97/324	synonymous_variant c.291T>A p.Thr97Thr	SAOUHSC_02043		phage head protein, putative
1944964	snp	C	T	T:18 C:0	CDS	-	285/975	95/324	synonymous_variant c.285G>A p.Lys95Lys	SAOUHSC_02043		phage head protein, putative
1944970	snp	C	T	T:18 C:0	CDS	-	279/975	93/324	synonymous_variant c.279G>A p.Thr93Thr	SAOUHSC_02043		phage head protein, putative
1945078	snp	G	A	A:18 G:0	CDS	-	171/975	57/324	synonymous_variant c.171C>T p.Ile57Ile	SAOUHSC_02043		phage head protein, putative
1945111	complex	AGGT	GGGC	GGGC:16 AGGT:0	CDS	-	138/975	45/324	synonymous_variant c.135_138delACCTinsGCCC p.47	SAOUHSC_02043		phage head protein, putative
1945120	complex	AAAGTCGTTTAA	GAATTCATTCAT	GAATTCATTCAT:16 AAAGTCGTTTAA:0	CDS	-	129/975	40/324	missense_variant c.118_129delTTAAACGACTTTinsATGAATGAATTC p.LeuAsnAsp40MetAsnGlu	SAOUHSC_02043		phage head protein, putative
1945153	snp	A	G	G:18 A:0	CDS	-	96/975	32/324	synonymous_variant c.96T>C p.His32His	SAOUHSC_02043		phage head protein, putative
1945168	snp	G	A	A:18 G:0	CDS	-	81/975	27/324	synonymous_variant c.81C>T p.Asp27Asp	SAOUHSC_02043		phage head protein, putative
1945186	snp	T	C	C:18 T:0	CDS	-	63/975	21/324	synonymous_variant c.63A>G p.Pro21Pro	SAOUHSC_02043		phage head protein, putative
1945204	snp	T	C	C:18 T:0	CDS	-	45/975	15/324	synonymous_variant c.45A>G p.Ala15Ala	SAOUHSC_02043		phage head protein, putative
1945375	snp	C	T	T:20 C:0	CDS	-	508/621	170/206	missense_variant c.508G>A p.Val170Ile	SAOUHSC_02044		conserved hypothetical phage protein
1945469	snp	G	A	A:12 G:0	CDS	-	414/621	138/206	synonymous_variant c.414C>T p.Val138Val	SAOUHSC_02044		conserved hypothetical phage protein
1945496	snp	C	T	T:10 C:0	CDS	-	387/621	129/206	synonymous_variant c.387G>A p.Ala129Ala	SAOUHSC_02044		conserved hypothetical phage protein
1945505	snp	C	T	T:10 C:0	CDS	-	378/621	126/206	synonymous_variant c.378G>A p.Leu126Leu	SAOUHSC_02044		conserved hypothetical phage protein
1946050	snp	A	C	C:10 A:0	CDS	-	112/171	38/56	missense_variant c.112T>G p.Leu38Val	SAOUHSC_02046		conserved hypothetical phage protein
1946224	snp	C	T	T:20 C:0
1946857	snp	T	C	C:20 T:0	CDS	-	373/996	125/331	missense_variant c.373A>G p.Thr125Ala	SAOUHSC_02047		phage putative head morphogenesis protein, SPP1 gp7 family domain protein
1946918	complex	TTTC	CTTA	CTTA:18 TTTC:0	CDS	-	312/996	103/331	synonymous_variant c.309_312delGAAAinsTAAG p.105	SAOUHSC_02047		phage putative head morphogenesis protein, SPP1 gp7 family domain protein
1946927	snp	A	G	G:20 A:0	CDS	-	303/996	101/331	synonymous_variant c.303T>C p.Tyr101Tyr	SAOUHSC_02047		phage putative head morphogenesis protein, SPP1 gp7 family domain protein
1946963	snp	C	G	G:20 C:0	CDS	-	267/996	89/331	missense_variant c.267G>C p.Glu89Asp	SAOUHSC_02047		phage putative head morphogenesis protein, SPP1 gp7 family domain protein
1947074	snp	G	A	A:18 G:0	CDS	-	156/996	52/331	synonymous_variant c.156C>T p.Val52Val	SAOUHSC_02047		phage putative head morphogenesis protein, SPP1 gp7 family domain protein
1947307	complex	TATAAATACCT	GATACATATTC	GATACATATTC:18 TATAAATACCT:0	CDS	-	1465/1536	485/511	missense_variant c.1455_1465delAGGTATTTATAinsGAATATGTATC p.GlyIleTyrLys486AsnMetTyrGln	SAOUHSC_02048		phage portal protein, SPP1 family
1947356	snp	G	T	T:20 G:0	CDS	-	1416/1536	472/511	synonymous_variant c.1416C>A p.Ile472Ile	SAOUHSC_02048		phage portal protein, SPP1 family
1947362	complex	CTTA	TTTG	TTTG:20 CTTA:0	CDS	-	1410/1536	469/511	synonymous_variant c.1407_1410delTAAGinsCAAA p.471	SAOUHSC_02048		phage portal protein, SPP1 family
1947431	snp	A	G	G:20 A:0	CDS	-	1341/1536	447/511	synonymous_variant c.1341T>C p.Gly447Gly	SAOUHSC_02048		phage portal protein, SPP1 family
1947535	snp	A	G	G:20 A:0	CDS	-	1237/1536	413/511	missense_variant c.1237T>C p.Trp413Arg	SAOUHSC_02048		phage portal protein, SPP1 family
1947590	snp	A	G	G:20 A:0	CDS	-	1182/1536	394/511	synonymous_variant c.1182T>C p.Phe394Phe	SAOUHSC_02048		phage portal protein, SPP1 family
1947623	snp	C	T	T:20 C:0	CDS	-	1149/1536	383/511	synonymous_variant c.1149G>A p.Leu383Leu	SAOUHSC_02048		phage portal protein, SPP1 family
1947629	complex	AAAT	GAAC	GAAC:20 AAAT:0	CDS	-	1143/1536	380/511	synonymous_variant c.1140_1143delATTTinsGTTC p.382	SAOUHSC_02048		phage portal protein, SPP1 family
1947638	snp	G	A	A:20 G:0	CDS	-	1134/1536	378/511	synonymous_variant c.1134C>T p.Tyr378Tyr	SAOUHSC_02048		phage portal protein, SPP1 family
1947668	snp	G	A	A:20 G:0	CDS	-	1104/1536	368/511	synonymous_variant c.1104C>T p.Ser368Ser	SAOUHSC_02048		phage portal protein, SPP1 family
1947725	snp	T	C	C:20 T:0	CDS	-	1047/1536	349/511	synonymous_variant c.1047A>G p.Leu349Leu	SAOUHSC_02048		phage portal protein, SPP1 family
1947785	snp	A	G	G:20 A:0	CDS	-	987/1536	329/511	synonymous_variant c.987T>C p.Asp329Asp	SAOUHSC_02048		phage portal protein, SPP1 family
1947791	complex	AGAG	TGAA	TGAA:18 AGAG:0	CDS	-	981/1536	326/511	synonymous_variant c.978_981delCTCTinsTTCA p.328	SAOUHSC_02048		phage portal protein, SPP1 family
1947947	snp	A	T	T:20 A:0	CDS	-	825/1536	275/511	synonymous_variant c.825T>A p.Thr275Thr	SAOUHSC_02048		phage portal protein, SPP1 family
1947998	snp	A	G	G:20 A:0	CDS	-	774/1536	258/511	synonymous_variant c.774T>C p.Tyr258Tyr	SAOUHSC_02048		phage portal protein, SPP1 family
1948022	snp	G	A	A:20 G:0	CDS	-	750/1536	250/511	synonymous_variant c.750C>T p.Asn250Asn	SAOUHSC_02048		phage portal protein, SPP1 family
1948046	snp	A	G	G:18 A:0	CDS	-	726/1536	242/511	synonymous_variant c.726T>C p.Arg242Arg	SAOUHSC_02048		phage portal protein, SPP1 family
1948052	complex	GAAA	AAAT	AAAT:18 GAAA:0	CDS	-	720/1536	239/511	synonymous_variant c.717_720delTTTCinsATTT p.241	SAOUHSC_02048		phage portal protein, SPP1 family
1948061	snp	T	A	A:20 T:0	CDS	-	711/1536	237/511	synonymous_variant c.711A>T p.Ser237Ser	SAOUHSC_02048		phage portal protein, SPP1 family
1948072	snp	C	T	T:20 C:0	CDS	-	700/1536	234/511	missense_variant c.700G>A p.Gly234Ser	SAOUHSC_02048		phage portal protein, SPP1 family
1948110	snp	C	T	T:20 C:0	CDS	-	662/1536	221/511	missense_variant c.662G>A p.Ser221Asn	SAOUHSC_02048		phage portal protein, SPP1 family
1948154	snp	T	A	A:20 T:0	CDS	-	618/1536	206/511	synonymous_variant c.618A>T p.Thr206Thr	SAOUHSC_02048		phage portal protein, SPP1 family
1948175	snp	A	G	G:20 A:0	CDS	-	597/1536	199/511	synonymous_variant c.597T>C p.Thr199Thr	SAOUHSC_02048		phage portal protein, SPP1 family
1948223	snp	A	G	G:20 A:0	CDS	-	549/1536	183/511	synonymous_variant c.549T>C p.Asn183Asn	SAOUHSC_02048		phage portal protein, SPP1 family
1948234	complex	TTGTA	CTGTG	CTGTG:20 TTGTA:0	CDS	-	538/1536	178/511	missense_variant c.534_538delTACAAinsCACAG p.Ile180Val	SAOUHSC_02048		phage portal protein, SPP1 family
1948244	snp	G	A	A:20 G:0	CDS	-	528/1536	176/511	synonymous_variant c.528C>T p.Tyr176Tyr	SAOUHSC_02048		phage portal protein, SPP1 family
1948252	snp	C	T	T:20 C:0	CDS	-	520/1536	174/511	missense_variant c.520G>A p.Val174Ile	SAOUHSC_02048		phage portal protein, SPP1 family
1948259	snp	A	G	G:20 A:0	CDS	-	513/1536	171/511	synonymous_variant c.513T>C p.Ser171Ser	SAOUHSC_02048		phage portal protein, SPP1 family
1948265	snp	T	C	C:20 T:0	CDS	-	507/1536	169/511	synonymous_variant c.507A>G p.Ala169Ala	SAOUHSC_02048		phage portal protein, SPP1 family
1948301	snp	G	A	A:20 G:0	CDS	-	471/1536	157/511	synonymous_variant c.471C>T p.Asn157Asn	SAOUHSC_02048		phage portal protein, SPP1 family
1948313	snp	T	C	C:20 T:0	CDS	-	459/1536	153/511	synonymous_variant c.459A>G p.Leu153Leu	SAOUHSC_02048		phage portal protein, SPP1 family
1948328	snp	G	A	A:20 G:0	CDS	-	444/1536	148/511	synonymous_variant c.444C>T p.Gly148Gly	SAOUHSC_02048		phage portal protein, SPP1 family
1948382	snp	T	C	C:20 T:0	CDS	-	390/1536	130/511	synonymous_variant c.390A>G p.Leu130Leu	SAOUHSC_02048		phage portal protein, SPP1 family
1948404	snp	A	G	G:20 A:0	CDS	-	368/1536	123/511	missense_variant c.368T>C p.Val123Ala	SAOUHSC_02048		phage portal protein, SPP1 family
1948433	snp	A	G	G:20 A:0	CDS	-	339/1536	113/511	synonymous_variant c.339T>C p.Tyr113Tyr	SAOUHSC_02048		phage portal protein, SPP1 family
1948451	snp	C	T	T:20 C:0	CDS	-	321/1536	107/511	synonymous_variant c.321G>A p.Leu107Leu	SAOUHSC_02048		phage portal protein, SPP1 family
1948460	snp	G	A	A:20 G:0	CDS	-	312/1536	104/511	synonymous_variant c.312C>T p.Gly104Gly	SAOUHSC_02048		phage portal protein, SPP1 family
1948466	snp	G	A	A:20 G:0	CDS	-	306/1536	102/511	synonymous_variant c.306C>T p.Ile102Ile	SAOUHSC_02048		phage portal protein, SPP1 family
1948499	snp	C	A	A:20 C:0	CDS	-	273/1536	91/511	synonymous_variant c.273G>T p.Ala91Ala	SAOUHSC_02048		phage portal protein, SPP1 family
1948511	snp	A	G	G:20 A:0	CDS	-	261/1536	87/511	synonymous_variant c.261T>C p.Asp87Asp	SAOUHSC_02048		phage portal protein, SPP1 family
1951272	snp	C	T	T:12 C:0	CDS	-	183/189	61/62	synonymous_variant c.183G>A p.Ser61Ser	SAOUHSC_02053		transcriptional activator rinb-related protein
1951282	snp	G	A	A:12 G:0	CDS	-	173/189	58/62	missense_variant c.173C>T p.Ala58Val	SAOUHSC_02053		transcriptional activator rinb-related protein
1951287	snp	C	T	T:12 C:0	CDS	-	168/189	56/62	missense_variant c.168G>A p.Met56Ile	SAOUHSC_02053		transcriptional activator rinb-related protein
1951296	snp	A	T	T:12 A:0	CDS	-	159/189	53/62	synonymous_variant c.159T>A p.Ser53Ser	SAOUHSC_02053		transcriptional activator rinb-related protein
1951318	complex	AAGTCACTTGGC	TAATCGCTCGGT	TAATCGCTCGGT:12 AAGTCACTTGGC:0	CDS	-	137/189	42/62	missense_variant c.126_137delGCCAAGTGACTTinsACCGAGCGATTA p.Phe46Tyr	SAOUHSC_02053		transcriptional activator rinb-related protein
1961875	complex	ACGC	GCGT	GCGT:10 ACGC:0	CDS	-	678/792	225/263	synonymous_variant c.675_678delGCGTinsACGC p.227	SAOUHSC_02080		bacteriophage L54a, antirepressor, putative
1961886	snp	T	G	G:10 T:0	CDS	-	667/792	223/263	missense_variant c.667A>C p.Thr223Pro	SAOUHSC_02080		bacteriophage L54a, antirepressor, putative
1961899	snp	A	T	T:12 A:0	CDS	-	654/792	218/263	missense_variant c.654T>A p.Asp218Glu	SAOUHSC_02080		bacteriophage L54a, antirepressor, putative
1961950	snp	T	C	C:16 T:0	CDS	-	603/792	201/263	synonymous_variant c.603A>G p.Val201Val	SAOUHSC_02080		bacteriophage L54a, antirepressor, putative
1961964	snp	G	A	A:16 G:0	CDS	-	589/792	197/263	synonymous_variant c.589C>T p.Leu197Leu	SAOUHSC_02080		bacteriophage L54a, antirepressor, putative
1962034	snp	G	A	A:20 G:0	CDS	-	519/792	173/263	synonymous_variant c.519C>T p.Ala173Ala	SAOUHSC_02080		bacteriophage L54a, antirepressor, putative
1962043	snp	G	T	T:18 G:0	CDS	-	510/792	170/263	synonymous_variant c.510C>A p.Gly170Gly	SAOUHSC_02080		bacteriophage L54a, antirepressor, putative
1962052	snp	T	C	C:18 T:0	CDS	-	501/792	167/263	synonymous_variant c.501A>G p.Lys167Lys	SAOUHSC_02080		bacteriophage L54a, antirepressor, putative
1962067	snp	A	T	T:16 A:0	CDS	-	486/792	162/263	synonymous_variant c.486T>A p.Val162Val	SAOUHSC_02080		bacteriophage L54a, antirepressor, putative
1962073	snp	A	G	G:16 A:0	CDS	-	480/792	160/263	synonymous_variant c.480T>C p.Asp160Asp	SAOUHSC_02080		bacteriophage L54a, antirepressor, putative
1981053	snp	A	G	G:20 A:0	CDS	-	275/1314	92/437	missense_variant c.275T>C p.Phe92Ser	SAOUHSC_02107		UDP-N-acetylmuramyl tripeptide synthetase, putative
2035637	snp	T	G	G:10 T:0
2035692	snp	T	C	C:14 T:0	CDS	-	475/492	159/163	missense_variant c.475A>G p.Ile159Val	SAOUHSC_02171		staphylokinase precursor, putative
2035958	snp	T	C	C:20 T:0	CDS	-	209/492	70/163	missense_variant c.209A>G p.His70Arg	SAOUHSC_02171		staphylokinase precursor, putative
2036266	complex	CGAA	TGAG	TGAG:20 CGAA:0
2036300	snp	G	T	T:20 G:0
2087725	snp	A	T	T:20 A:0	CDS	-	652/1617	218/538	missense_variant c.652T>A p.Phe218Ile	SAOUHSC_02254		chaperonin, 60 kDa, GrpEL, putative
2106539	snp	A	T	T:20 A:0	CDS	+	1806/1929	602/642	missense_variant c.1806A>T p.Leu602Phe	SAOUHSC_02274		ABC transporter, ATP-binding protein, putative
2161929	snp	G	A	A:20 G:0	CDS	-	308/690	103/229	missense_variant c.308C>T p.Thr103Ile	SAOUHSC_02331		conserved hypothetical protein
2166163	snp	G	C	C:20 G:0	CDS	-	371/1266	124/421	missense_variant c.371C>G p.Thr124Arg	SAOUHSC_02337		UDP-N-acetylglucosamine 1-carboxyvinyltransferase
2166183	snp	C	A	A:20 C:0	CDS	-	351/1266	117/421	synonymous_variant c.351G>T p.Gly117Gly	SAOUHSC_02337		UDP-N-acetylglucosamine 1-carboxyvinyltransferase
2221850	snp	C	A	A:20 C:0	CDS	+	731/2133	244/710	missense_variant c.731C>A p.Ser244Tyr	SAOUHSC_02401		conserved hypothetical protein
2244404	snp	T	A	A:12 T:0
2244413	del	GT	G	G:12 GT:0
2244467	snp	A	G	G:16 A:0
2244495	snp	G	A	A:18 G:0
2244931	del	ACT	A	A:19 ACT:0
2296653	del	TG	T	T:18 TG:0	CDS	-	29/93	10/30	frameshift_variant c.29delC p.Ala10fs	SAOUHSC_02474		conserved hypothetical protein
2309908	snp	C	A	A:20 C:0	CDS	-	187/501	63/166	missense_variant c.187G>T p.Ala63Ser	SAOUHSC_02494		ribosomal protein S5
2318272	complex	GGG	AGT	AGT:20 GGG:0
2318290	snp	C	A	A:20 C:0
2349916	snp	G	T	T:14 G:0
2349963	del	CG	C	C:12 CG:0
2349971	del	CA	C	C:12 CA:0
2349979	del	AT	A	A:12 AT:0
2349986	complex	ACTCA	CTC	CTC:12 ACTCA:0
2349994	del	CT	C	C:12 CT:0
2350002	complex	TACTAGA	ATAG	ATAG:12 TACTAGA:0
2350015	del	CA	C	C:12 CA:0	CDS	-	865/867	289/288	frameshift_variant&stop_lost&splice_region_variant c.865delT p.Ter289fs	SAOUHSC_02556		conserved hypothetical protein
2350100	snp	T	C	C:16 T:0	CDS	-	781/867	261/288	missense_variant c.781A>G p.Asn261Asp	SAOUHSC_02556		conserved hypothetical protein
2383630	snp	G	T	T:20 G:0	CDS	+	204/357	68/118	synonymous_variant c.204G>T p.Gly68Gly	SAOUHSC_02591		conserved hypothetical protein
2383660	snp	G	T	T:20 G:0	CDS	+	234/357	78/118	synonymous_variant c.234G>T p.Gly78Gly	SAOUHSC_02591		conserved hypothetical protein
2420618	ins	A	AT	AT:18 A:0	CDS	-	13/288	5/95	frameshift_variant c.13_14insA p.Val5fs	SAOUHSC_02633		conserved hypothetical protein
2446161	complex	CCC	GA	GA:18 CCC:0	CDS	-	18/1251	6/416	frameshift_variant&missense_variant c.16_18delGGGinsTC p.Gly6fs	SAOUHSC_02662		PTS system sucrose-specific IIBC component
2446246	snp	C	T	T:20 C:0	CDS	-	126/216	42/71	synonymous_variant c.126G>A p.Glu42Glu	SAOUHSC_02662		PTS system sucrose-specific IIBC component
2446393	snp	C	A	A:20 C:0	CDS	+	37/582	13/193	missense_variant c.37C>A p.Pro13Thr	SAOUHSC_02663		conserved hypothetical protein
2446399	del	TC	T	T:20 TC:0	CDS	+	46/582	16/193	frameshift_variant c.46delC p.His16fs	SAOUHSC_02663		conserved hypothetical protein
2446423	snp	C	A	A:20 C:0	CDS	+	67/582	23/193	missense_variant c.67C>A p.Pro23Thr	SAOUHSC_02663		conserved hypothetical protein
2446630	snp	C	T	T:20 C:0	CDS	+	274/582	92/193	missense_variant c.274C>T p.His92Tyr	SAOUHSC_02663		conserved hypothetical protein
2446641	snp	T	A	A:20 T:0	CDS	+	285/582	95/193	synonymous_variant c.285T>A p.Ile95Ile	SAOUHSC_02663		conserved hypothetical protein
2592011	del	GA	G	G:20 GA:0	CDS	-	34/846	12/281	frameshift_variant c.34delT p.Ser12fs	SAOUHSC_02814		conserved hypothetical protein
2678563	snp	T	C	C:20 T:0	CDS	-	321/723	107/240	synonymous_variant c.321A>G p.Pro107Pro	SAOUHSC_02911		conserved hypothetical protein
2689048	snp	G	T	T:20 G:0	CDS	+	1057/1449	353/482	missense_variant c.1057G>T p.Val353Leu	SAOUHSC_02923		conserved hypothetical protein
2762204	snp	T	C	C:20 T:0	CDS	-	4541/6816	1514/2271	missense_variant c.4541A>G p.Asn1514Ser	SAOUHSC_02990		conserved hypothetical protein
2775782	snp	T	C	C:20 T:0	CDS	+	609/1239	203/412	synonymous_variant c.609T>C p.Gly203Gly	SAOUHSC_03002		intercellular adhesion protein A, putative
2782815	del	AC	A	A:20 AC:0	CDS	-	744/1389	248/462	frameshift_variant c.744delG p.Tyr249fs	SAOUHSC_03008		imidazole glycerol phosphate synthase subunit hisF, putative

## Sheet: Table S3 - Sanger v RN6390
POS	TYPE	REF	ALT	EVIDENCE	FTYPE	STRAND	NT_POS	AA_POS	EFFECT	LOCUS_TAG	GENE	PRODUCT
19791	ins	T	TTAAAGG	TTAAAGG:18 T:0	CDS	+	43/447	15/148	conservative_inframe_insertion c.37_42dupGGTAAA p.Gly13_Lys14dup	NCTC8325_00017	rplI	50S ribosomal protein L9
109496	snp	C	A	A:20 C:0	CDS	-	46/957	16/318	missense_variant c.46G>T p.Val16Phe	NCTC8325_00092	phnD	Phosphonate ABC transporter phosphate-binding periplasmic component
113954	snp	T	A	A:20 T:0	CDS	+	395/486	132/161	missense_variant c.395T>A p.Phe132Tyr	NCTC8325_00096		Replication initiation protein, RepA family protein
396714	snp	G	A	A:20 G:0
409364	snp	A	G	G:20 A:0
416762	complex	GC	TGG	TGG:18 GC:0
472493	snp	G	A	A:20 G:0	CDS	+	301/825	101/274	missense_variant c.301G>A p.Gly101Arg	NCTC8325_00422	purR	PurR: transcription regulator associated with purine metabolism
533514	snp	C	A	A:20 C:0	CDS	+	1525/3552	509/1183	missense_variant c.1525C>A p.His509Asn	NCTC8325_00486	rpoB	DNA-directed RNA polymerase beta subunit
663381	snp	C	G	G:20 C:0	CDS	+	798/1041	266/346	synonymous_variant c.798C>G p.Gly266Gly	NCTC8325_00612	bceS	Two-component sensor histidine kinase BceS
663630	snp	C	T	T:20 C:0
761114	snp	A	T	T:20 A:0	CDS	+	1346/2532	449/843	missense_variant c.1346A>T p.Glu449Val	NCTC8325_00704	secA1	protein export cytoplasm protein SecA ATPaseRNA helicase
827538	snp	G	A	A:20 G:0	CDS	+	418/1308	140/435	missense_variant c.418G>A p.Asp140Asn	NCTC8325_00774	sufD	Iron-sulfur cluster assembly protein SufD
836479	snp	A	T	T:20 A:0	CDS	+	490/828	164/275	missense_variant c.490A>T p.Thr164Ser	NCTC8325_00782		sulfite exporter TauE/SafE family protein
947934	snp	C	T	T:20 C:0	CDS	-	196/570	66/189	missense_variant c.196G>A p.Glu66Lys	NCTC8325_00887		Competence transcription factor
1025608	snp	G	A	A:20 G:0	CDS	+	658/810	220/269	missense_variant c.658G>A p.Glu220Lys	NCTC8325_00963	ydcV	PotC
1029206	snp	G	T	T:20 G:0	CDS	-	857/1353	286/450	stop_gained c.857C>A p.Ser286*	NCTC8325_00967	mntH	Manganese transport protein MntH
1131676	snp	G	A	A:20 G:0	CDS	+	124/612	42/203	missense_variant c.124G>A p.Gly42Ser	NCTC8325_01068	pyrE	orotate phosphoribosyltransferase
1366856	snp	C	T	T:20 C:0	CDS	-	1768/2799	590/932	missense_variant c.1768G>A p.Asp590Asn	NCTC8325_01284	odhA	2-oxoglutarate dehydrogenase E1 component
1371551	ins	T	TC	TC:18 T:0
1798754	snp	C	T	T:20 C:0	CDS	-	1105/2418	369/805	missense_variant c.1105G>A p.Ala369Thr	NCTC8325_01685	leuS	Leucyl-tRNA synthetase
1935316	snp	A	T	T:14 A:0	CDS	-	270/396	90/131	missense_variant c.270T>A p.Asp90Glu	NCTC8325_01853		phi ETA orf 63-like protein
1935397	snp	G	A	A:20 G:0	CDS	-	189/396	63/131	synonymous_variant c.189C>T p.Pro63Pro	NCTC8325_01853		phi ETA orf 63-like protein
1935433	snp	T	A	A:16 T:0	CDS	-	153/396	51/131	missense_variant c.153A>T p.Glu51Asp	NCTC8325_01853		phi ETA orf 63-like protein
1935475	snp	T	A	A:14 T:0	CDS	-	111/396	37/131	synonymous_variant c.111A>T p.Ile37Ile	NCTC8325_01853		phi ETA orf 63-like protein
1935953	snp	T	A	A:12 T:0	CDS	-	811/1173	271/390	missense_variant c.811A>T p.Thr271Ser	NCTC8325_01854		phage tail fiber protein
1936157	snp	C	T	T:20 C:0	CDS	-	607/1173	203/390	missense_variant c.607G>A p.Ala203Thr	NCTC8325_01854		phage tail fiber protein
1936170	snp	T	C	C:20 T:0	CDS	-	594/1173	198/390	synonymous_variant c.594A>G p.Lys198Lys	NCTC8325_01854		phage tail fiber protein
1936181	complex	CT	TA	TA:20 CT:0	CDS	-	583/1173	194/390	missense_variant c.582_583delAGinsTA p.GluAla194AspThr	NCTC8325_01854		phage tail fiber protein
1936191	complex	TGCT	CGCA	CGCA:20 TGCT:0	CDS	-	573/1173	190/390	synonymous_variant c.570_573delAGCAinsTGCG p.192	NCTC8325_01854		phage tail fiber protein
1936212	snp	A	G	G:20 A:0	CDS	-	552/1173	184/390	synonymous_variant c.552T>C p.Gly184Gly	NCTC8325_01854		phage tail fiber protein
1936767	snp	C	T	T:20 C:0
1937017	snp	C	T	T:20 C:0	CDS	-	1658/1899	553/632	missense_variant c.1658G>A p.Arg553Lys	NCTC8325_01855	atl_3	phage-related cell wall hydrolase
1937169	snp	C	T	T:20 C:0	CDS	-	1506/1899	502/632	synonymous_variant c.1506G>A p.Lys502Lys	NCTC8325_01855	atl_3	phage-related cell wall hydrolase
1937292	snp	T	C	C:20 T:0	CDS	-	1383/1899	461/632	synonymous_variant c.1383A>G p.Gln461Gln	NCTC8325_01855	atl_3	phage-related cell wall hydrolase
1937313	complex	ACGCTTT	TCGTTTA	TCGTTTA:18 ACGCTTT:0	CDS	-	1362/1899	452/632	synonymous_variant c.1356_1362delAAAGCGTinsTAAACGA p.455	NCTC8325_01855	atl_3	phage-related cell wall hydrolase
1937331	complex	TGAA	CGAG	CGAG:20 TGAA:0	CDS	-	1344/1899	447/632	synonymous_variant c.1341_1344delTTCAinsCTCG p.449	NCTC8325_01855	atl_3	phage-related cell wall hydrolase
1937475	snp	A	G	G:20 A:0	CDS	-	1200/1899	400/632	synonymous_variant c.1200T>C p.Gly400Gly	NCTC8325_01855	atl_3	phage-related cell wall hydrolase
1937481	complex	GTTG	ATTA	ATTA:20 GTTG:0	CDS	-	1194/1899	397/632	synonymous_variant c.1191_1194delCAACinsTAAT p.399	NCTC8325_01855	atl_3	phage-related cell wall hydrolase
1937496	snp	C	T	T:20 C:0	CDS	-	1179/1899	393/632	synonymous_variant c.1179G>A p.Ser393Ser	NCTC8325_01855	atl_3	phage-related cell wall hydrolase
1937511	snp	A	C	C:20 A:0	CDS	-	1164/1899	388/632	synonymous_variant c.1164T>G p.Ala388Ala	NCTC8325_01855	atl_3	phage-related cell wall hydrolase
1937571	snp	C	T	T:20 C:0	CDS	-	1104/1899	368/632	synonymous_variant c.1104G>A p.Lys368Lys	NCTC8325_01855	atl_3	phage-related cell wall hydrolase
1937655	snp	A	G	G:20 A:0	CDS	-	1020/1899	340/632	synonymous_variant c.1020T>C p.Pro340Pro	NCTC8325_01855	atl_3	phage-related cell wall hydrolase
1937700	snp	T	C	C:20 T:0	CDS	-	975/1899	325/632	synonymous_variant c.975A>G p.Ser325Ser	NCTC8325_01855	atl_3	phage-related cell wall hydrolase
1937916	snp	A	G	G:20 A:0	CDS	-	759/1899	253/632	synonymous_variant c.759T>C p.Asp253Asp	NCTC8325_01855	atl_3	phage-related cell wall hydrolase
1938195	snp	T	C	C:20 T:0	CDS	-	480/1899	160/632	synonymous_variant c.480A>G p.Thr160Thr	NCTC8325_01855	atl_3	phage-related cell wall hydrolase
1938200	complex	TTTTGTCT	ATTTCTCC	ATTTCTCC:20 TTTTGTCT:0	CDS	-	475/1899	156/632	missense_variant c.468_475delAGACAAAAinsGGAGAAAT p.AspLysThr157GluLysSer	NCTC8325_01855	atl_3	phage-related cell wall hydrolase
1938240	snp	C	T	T:20 C:0	CDS	-	435/1899	145/632	synonymous_variant c.435G>A p.Gly145Gly	NCTC8325_01855	atl_3	phage-related cell wall hydrolase
1938273	snp	A	G	G:20 A:0	CDS	-	402/1899	134/632	synonymous_variant c.402T>C p.Ile134Ile	NCTC8325_01855	atl_3	phage-related cell wall hydrolase
1938282	complex	AGGT	CGGC	CGGC:20 AGGT:0	CDS	-	393/1899	130/632	synonymous_variant c.390_393delACCTinsGCCG p.132	NCTC8325_01855	atl_3	phage-related cell wall hydrolase
1938300	snp	G	A	A:20 G:0	CDS	-	375/1899	125/632	synonymous_variant c.375C>T p.Asn125Asn	NCTC8325_01855	atl_3	phage-related cell wall hydrolase
1938324	complex	TACG	CACA	CACA:20 TACG:0	CDS	-	351/1899	116/632	synonymous_variant c.348_351delCGTAinsTGTG p.118	NCTC8325_01855	atl_3	phage-related cell wall hydrolase
1938354	complex	TCCC	CCCT	CCCT:20 TCCC:0	CDS	-	321/1899	106/632	synonymous_variant c.318_321delGGGAinsAGGG p.108	NCTC8325_01855	atl_3	phage-related cell wall hydrolase
1938369	snp	T	C	C:20 T:0	CDS	-	306/1899	102/632	synonymous_variant c.306A>G p.Val102Val	NCTC8325_01855	atl_3	phage-related cell wall hydrolase
1938375	snp	T	A	A:20 T:0	CDS	-	300/1899	100/632	synonymous_variant c.300A>T p.Gly100Gly	NCTC8325_01855	atl_3	phage-related cell wall hydrolase
1938426	snp	A	G	G:20 A:0	CDS	-	249/1899	83/632	synonymous_variant c.249T>C p.Asp83Asp	NCTC8325_01855	atl_3	phage-related cell wall hydrolase
1938471	snp	G	A	A:20 G:0	CDS	-	204/1899	68/632	synonymous_variant c.204C>T p.Ser68Ser	NCTC8325_01855	atl_3	phage-related cell wall hydrolase
1938477	snp	T	C	C:20 T:0	CDS	-	198/1899	66/632	synonymous_variant c.198A>G p.Gln66Gln	NCTC8325_01855	atl_3	phage-related cell wall hydrolase
1938513	snp	C	T	T:20 C:0	CDS	-	162/1899	54/632	synonymous_variant c.162G>A p.Gly54Gly	NCTC8325_01855	atl_3	phage-related cell wall hydrolase
1938691	snp	A	C	C:20 A:0
1939989	snp	A	G	G:20 A:0	CDS	-	1539/1824	513/607	synonymous_variant c.1539T>C p.Thr513Thr	NCTC8325_01859		phiETA ORF57-like protein
1940046	snp	T	C	C:20 T:0	CDS	-	1482/1824	494/607	synonymous_variant c.1482A>G p.Lys494Lys	NCTC8325_01859		phiETA ORF57-like protein
1940064	snp	T	C	C:20 T:0	CDS	-	1464/1824	488/607	synonymous_variant c.1464A>G p.Thr488Thr	NCTC8325_01859		phiETA ORF57-like protein
1940074	snp	T	G	G:20 T:0	CDS	-	1454/1824	485/607	missense_variant c.1454A>C p.Gln485Pro	NCTC8325_01859		phiETA ORF57-like protein
1940142	complex	TAGCTTG	CAACTTA	CAACTTA:18 TAGCTTG:0	CDS	-	1386/1824	460/607	synonymous_variant c.1380_1386delCAAGCTAinsTAAGTTG p.463	NCTC8325_01859		phiETA ORF57-like protein
1940172	snp	C	A	A:20 C:0	CDS	-	1356/1824	452/607	synonymous_variant c.1356G>T p.Ser452Ser	NCTC8325_01859		phiETA ORF57-like protein
1940181	snp	A	C	C:20 A:0	CDS	-	1347/1824	449/607	synonymous_variant c.1347T>G p.Gly449Gly	NCTC8325_01859		phiETA ORF57-like protein
1940781	snp	C	T	T:20 C:0	CDS	-	747/1824	249/607	synonymous_variant c.747G>A p.Thr249Thr	NCTC8325_01859		phiETA ORF57-like protein
1940882	snp	A	C	C:20 A:0	CDS	-	646/1824	216/607	missense_variant c.646T>G p.Phe216Val	NCTC8325_01859		phiETA ORF57-like protein
1941045	snp	A	G	G:20 A:0	CDS	-	483/1824	161/607	synonymous_variant c.483T>C p.Asp161Asp	NCTC8325_01859		phiETA ORF57-like protein
1941375	snp	G	C	C:20 G:0	CDS	-	153/1824	51/607	synonymous_variant c.153C>G p.Pro51Pro	NCTC8325_01859		phiETA ORF57-like protein
1941458	complex	CC	TT	TT:20 CC:0	CDS	-	70/1824	23/607	missense_variant c.69_70delGGinsAA p.Val24Ile	NCTC8325_01859		phiETA ORF57-like protein
1941501	snp	A	G	G:20 A:0	CDS	-	27/1824	9/607	synonymous_variant c.27T>C p.Asp9Asp	NCTC8325_01859		phiETA ORF57-like protein
1941545	snp	T	C	C:20 T:0	CDS	-	1893/1911	631/636	synonymous_variant c.1893A>G p.Glu631Glu	NCTC8325_01860		Putative major teichoic acid biosynthesis protein C
1941644	snp	A	G	G:20 A:0	CDS	-	1794/1911	598/636	synonymous_variant c.1794T>C p.Asn598Asn	NCTC8325_01860		Putative major teichoic acid biosynthesis protein C
1941722	snp	G	T	T:20 G:0	CDS	-	1716/1911	572/636	missense_variant c.1716C>A p.Asn572Lys	NCTC8325_01860		Putative major teichoic acid biosynthesis protein C
1941789	snp	C	T	T:20 C:0	CDS	-	1649/1911	550/636	missense_variant c.1649G>A p.Ser550Asn	NCTC8325_01860		Putative major teichoic acid biosynthesis protein C
1941827	snp	G	A	A:20 G:0	CDS	-	1611/1911	537/636	synonymous_variant c.1611C>T p.Cys537Cys	NCTC8325_01860		Putative major teichoic acid biosynthesis protein C
1941962	snp	C	A	A:20 C:0	CDS	-	1476/1911	492/636	missense_variant c.1476G>T p.Leu492Phe	NCTC8325_01860		Putative major teichoic acid biosynthesis protein C
1941971	snp	C	A	A:20 C:0	CDS	-	1467/1911	489/636	synonymous_variant c.1467G>T p.Gly489Gly	NCTC8325_01860		Putative major teichoic acid biosynthesis protein C
1942010	snp	T	C	C:20 T:0	CDS	-	1428/1911	476/636	synonymous_variant c.1428A>G p.Ala476Ala	NCTC8325_01860		Putative major teichoic acid biosynthesis protein C
1942124	snp	T	C	C:20 T:0	CDS	-	1314/1911	438/636	synonymous_variant c.1314A>G p.Ser438Ser	NCTC8325_01860		Putative major teichoic acid biosynthesis protein C
1942139	snp	G	A	A:20 G:0	CDS	-	1299/1911	433/636	synonymous_variant c.1299C>T p.Ile433Ile	NCTC8325_01860		Putative major teichoic acid biosynthesis protein C
1942148	snp	C	T	T:20 C:0	CDS	-	1290/1911	430/636	synonymous_variant c.1290G>A p.Leu430Leu	NCTC8325_01860		Putative major teichoic acid biosynthesis protein C
1942160	snp	T	A	A:20 T:0	CDS	-	1278/1911	426/636	synonymous_variant c.1278A>T p.Val426Val	NCTC8325_01860		Putative major teichoic acid biosynthesis protein C
1942172	snp	A	G	G:20 A:0	CDS	-	1266/1911	422/636	synonymous_variant c.1266T>C p.Gly422Gly	NCTC8325_01860		Putative major teichoic acid biosynthesis protein C
1942178	snp	A	G	G:20 A:0	CDS	-	1260/1911	420/636	synonymous_variant c.1260T>C p.Ser420Ser	NCTC8325_01860		Putative major teichoic acid biosynthesis protein C
1942190	snp	A	G	G:20 A:0	CDS	-	1248/1911	416/636	synonymous_variant c.1248T>C p.His416His	NCTC8325_01860		Putative major teichoic acid biosynthesis protein C
1942226	snp	G	T	T:20 G:0	CDS	-	1212/1911	404/636	synonymous_variant c.1212C>A p.Ile404Ile	NCTC8325_01860		Putative major teichoic acid biosynthesis protein C
1942231	complex	GAAGT	AAAGC	AAAGC:20 GAAGT:0	CDS	-	1207/1911	401/636	synonymous_variant c.1203_1207delACTTCinsGCTTT p.404	NCTC8325_01860		Putative major teichoic acid biosynthesis protein C
1942241	snp	A	G	G:20 A:0	CDS	-	1197/1911	399/636	synonymous_variant c.1197T>C p.Arg399Arg	NCTC8325_01860		Putative major teichoic acid biosynthesis protein C
1942283	snp	C	T	T:20 C:0	CDS	-	1155/1911	385/636	synonymous_variant c.1155G>A p.Glu385Glu	NCTC8325_01860		Putative major teichoic acid biosynthesis protein C
1942292	snp	A	G	G:20 A:0	CDS	-	1146/1911	382/636	synonymous_variant c.1146T>C p.Asp382Asp	NCTC8325_01860		Putative major teichoic acid biosynthesis protein C
1942307	snp	G	A	A:20 G:0	CDS	-	1131/1911	377/636	synonymous_variant c.1131C>T p.Asn377Asn	NCTC8325_01860		Putative major teichoic acid biosynthesis protein C
1942322	snp	T	A	A:20 T:0	CDS	-	1116/1911	372/636	synonymous_variant c.1116A>T p.Ile372Ile	NCTC8325_01860		Putative major teichoic acid biosynthesis protein C
1942331	complex	GCGA	ACGT	ACGT:20 GCGA:0	CDS	-	1107/1911	368/636	synonymous_variant c.1104_1107delTCGCinsACGT p.370	NCTC8325_01860		Putative major teichoic acid biosynthesis protein C
1942355	snp	C	T	T:20 C:0	CDS	-	1083/1911	361/636	synonymous_variant c.1083G>A p.Thr361Thr	NCTC8325_01860		Putative major teichoic acid biosynthesis protein C
1942361	snp	G	T	T:20 G:0	CDS	-	1077/1911	359/636	synonymous_variant c.1077C>A p.Ile359Ile	NCTC8325_01860		Putative major teichoic acid biosynthesis protein C
1942370	snp	G	A	A:20 G:0	CDS	-	1068/1911	356/636	synonymous_variant c.1068C>T p.Gly356Gly	NCTC8325_01860		Putative major teichoic acid biosynthesis protein C
1942772	complex	TAATTCTCCATCAATG	CAACTCATTGCCGATA	CAACTCATTGCCGATA:14 TAATTCTCCATCAATG:0	CDS	-	666/1911	217/636	missense_variant c.651_666delCATTGATGGAGAATTAinsTATCGGCAATGAGTTG p.AspGly219GlyAsn	NCTC8325_01860		Putative major teichoic acid biosynthesis protein C
1942796	snp	C	G	G:16 C:0	CDS	-	642/1911	214/636	synonymous_variant c.642G>C p.Ala214Ala	NCTC8325_01860		Putative major teichoic acid biosynthesis protein C
1942808	snp	A	G	G:16 A:0	CDS	-	630/1911	210/636	synonymous_variant c.630T>C p.Gly210Gly	NCTC8325_01860		Putative major teichoic acid biosynthesis protein C
1942820	snp	G	A	A:18 G:0	CDS	-	618/1911	206/636	synonymous_variant c.618C>T p.Asn206Asn	NCTC8325_01860		Putative major teichoic acid biosynthesis protein C
1942886	snp	A	G	G:18 A:0	CDS	-	552/1911	184/636	synonymous_variant c.552T>C p.Gly184Gly	NCTC8325_01860		Putative major teichoic acid biosynthesis protein C
1942955	complex	ATTT	GTTA	GTTA:18 ATTT:0	CDS	-	483/1911	160/636	synonymous_variant c.480_483delAAATinsTAAC p.162	NCTC8325_01860		Putative major teichoic acid biosynthesis protein C
1942976	snp	A	T	T:18 A:0	CDS	-	462/1911	154/636	synonymous_variant c.462T>A p.Thr154Thr	NCTC8325_01860		Putative major teichoic acid biosynthesis protein C
1942982	snp	A	G	G:18 A:0	CDS	-	456/1911	152/636	synonymous_variant c.456T>C p.Phe152Phe	NCTC8325_01860		Putative major teichoic acid biosynthesis protein C
1943009	snp	G	A	A:18 G:0	CDS	-	429/1911	143/636	synonymous_variant c.429C>T p.Phe143Phe	NCTC8325_01860		Putative major teichoic acid biosynthesis protein C
1943028	snp	C	T	T:20 C:0	CDS	-	410/1911	137/636	missense_variant c.410G>A p.Arg137Gln	NCTC8325_01860		Putative major teichoic acid biosynthesis protein C
1943079	snp	A	G	G:20 A:0	CDS	-	359/1911	120/636	missense_variant c.359T>C p.Val120Ala	NCTC8325_01860		Putative major teichoic acid biosynthesis protein C
1943130	snp	C	T	T:20 C:0	CDS	-	308/1911	103/636	missense_variant c.308G>A p.Gly103Asp	NCTC8325_01860		Putative major teichoic acid biosynthesis protein C
1943138	snp	T	A	A:20 T:0	CDS	-	300/1911	100/636	synonymous_variant c.300A>T p.Thr100Thr	NCTC8325_01860		Putative major teichoic acid biosynthesis protein C
1943150	snp	G	A	A:20 G:0	CDS	-	288/1911	96/636	synonymous_variant c.288C>T p.Arg96Arg	NCTC8325_01860		Putative major teichoic acid biosynthesis protein C
1943201	snp	G	A	A:18 G:0	CDS	-	237/1911	79/636	synonymous_variant c.237C>T p.Asn79Asn	NCTC8325_01860		Putative major teichoic acid biosynthesis protein C
1943207	complex	AAATCGA	GAAACGG	GAAACGG:16 AAATCGA:0	CDS	-	231/1911	75/636	synonymous_variant c.225_231delTCGATTTinsCCGTTTC p.78	NCTC8325_01860		Putative major teichoic acid biosynthesis protein C
1943221	complex	AATAT	GATAC	GATAC:18 AATAT:0	CDS	-	217/1911	71/636	synonymous_variant c.213_217delATATTinsGTATC p.74	NCTC8325_01860		Putative major teichoic acid biosynthesis protein C
1943234	snp	G	A	A:18 G:0	CDS	-	204/1911	68/636	synonymous_variant c.204C>T p.Asp68Asp	NCTC8325_01860		Putative major teichoic acid biosynthesis protein C
1943244	snp	T	C	C:18 T:0	CDS	-	194/1911	65/636	missense_variant c.194A>G p.Asn65Ser	NCTC8325_01860		Putative major teichoic acid biosynthesis protein C
1943252	snp	A	G	G:18 A:0	CDS	-	186/1911	62/636	synonymous_variant c.186T>C p.Val62Val	NCTC8325_01860		Putative major teichoic acid biosynthesis protein C
1943264	snp	T	C	C:18 T:0	CDS	-	174/1911	58/636	synonymous_variant c.174A>G p.Glu58Glu	NCTC8325_01860		Putative major teichoic acid biosynthesis protein C
1943279	snp	T	C	C:18 T:0	CDS	-	159/1911	53/636	synonymous_variant c.159A>G p.Glu53Glu	NCTC8325_01860		Putative major teichoic acid biosynthesis protein C
1943287	snp	C	T	T:18 C:0	CDS	-	151/1911	51/636	missense_variant c.151G>A p.Asp51Asn	NCTC8325_01860		Putative major teichoic acid biosynthesis protein C
1943294	snp	G	A	A:16 G:0	CDS	-	144/1911	48/636	synonymous_variant c.144C>T p.Phe48Phe	NCTC8325_01860		Putative major teichoic acid biosynthesis protein C
1943312	snp	G	A	A:16 G:0	CDS	-	126/1911	42/636	synonymous_variant c.126C>T p.His42His	NCTC8325_01860		Putative major teichoic acid biosynthesis protein C
1943414	snp	A	G	G:16 A:0	CDS	-	24/1911	8/636	synonymous_variant c.24T>C p.Asp8Asp	NCTC8325_01860		Putative major teichoic acid biosynthesis protein C
1943425	complex	GTTTATTACT	ATTTGTTATC	ATTTGTTATC:16 GTTTATTACT:0	CDS	-	13/1911	2/636	missense_variant c.4_13delAGTAATAAACinsGATAACAAAT p.Ser2Asp	NCTC8325_01860		Putative major teichoic acid biosynthesis protein C
1943440	snp	T	C	C:18 T:0
1943451	snp	A	T	T:18 A:0
1943458	snp	A	G	G:18 A:0	CDS	-	1896/1902	632/633	synonymous_variant c.1896T>C p.Tyr632Tyr	NCTC8325_01861		prophage endopeptidase tail family protein
1943467	snp	A	G	G:18 A:0	CDS	-	1887/1902	629/633	synonymous_variant c.1887T>C p.Tyr629Tyr	NCTC8325_01861		prophage endopeptidase tail family protein
1943485	complex	CTCA	TTCG	TTCG:16 CTCA:0	CDS	-	1869/1902	622/633	synonymous_variant c.1866_1869delTGAGinsCGAA p.624	NCTC8325_01861		prophage endopeptidase tail family protein
1943509	complex	TCTTTCATTA	CCTCTCGTTC	CCTCTCGTTC:16 TCTTTCATTA:0	CDS	-	1845/1902	612/633	synonymous_variant c.1836_1845delTAATGAAAGAinsGAACGAGAGG p.616	NCTC8325_01861		prophage endopeptidase tail family protein
1943524	snp	T	C	C:16 T:0	CDS	-	1830/1902	610/633	synonymous_variant c.1830A>G p.Leu610Leu	NCTC8325_01861		prophage endopeptidase tail family protein
1943530	complex	ATCA	GTCT	GTCT:16 ATCA:0	CDS	-	1824/1902	607/633	synonymous_variant c.1821_1824delTGATinsAGAC p.609	NCTC8325_01861		prophage endopeptidase tail family protein
1943539	complex	GCTA	ACTT	ACTT:16 GCTA:0	CDS	-	1815/1902	604/633	synonymous_variant c.1812_1815delTAGCinsAAGT p.606	NCTC8325_01861		prophage endopeptidase tail family protein
1943551	complex	AAAT	GAAC	GAAC:18 AAAT:0	CDS	-	1803/1902	600/633	synonymous_variant c.1800_1803delATTTinsGTTC p.602	NCTC8325_01861		prophage endopeptidase tail family protein
1943569	complex	TTTG	CTTA	CTTA:18 TTTG:0	CDS	-	1785/1902	594/633	synonymous_variant c.1782_1785delCAAAinsTAAG p.596	NCTC8325_01861		prophage endopeptidase tail family protein
1943584	snp	G	A	A:18 G:0	CDS	-	1770/1902	590/633	synonymous_variant c.1770C>T p.His590His	NCTC8325_01861		prophage endopeptidase tail family protein
1943590	snp	A	G	G:18 A:0	CDS	-	1764/1902	588/633	synonymous_variant c.1764T>C p.Ala588Ala	NCTC8325_01861		prophage endopeptidase tail family protein
1943829	snp	T	A	A:20 T:0	CDS	-	1525/1902	509/633	missense_variant c.1525A>T p.Thr509Ser	NCTC8325_01861		prophage endopeptidase tail family protein
1944127	snp	A	G	G:20 A:0	CDS	-	1227/1902	409/633	synonymous_variant c.1227T>C p.His409His	NCTC8325_01861		prophage endopeptidase tail family protein
1944142	complex	GTCA	ATCT	ATCT:20 GTCA:0	CDS	-	1212/1902	403/633	synonymous_variant c.1209_1212delTGACinsAGAT p.405	NCTC8325_01861		prophage endopeptidase tail family protein
1944154	snp	C	T	T:20 C:0	CDS	-	1200/1902	400/633	synonymous_variant c.1200G>A p.Val400Val	NCTC8325_01861		prophage endopeptidase tail family protein
1944160	snp	T	C	C:20 T:0	CDS	-	1194/1902	398/633	synonymous_variant c.1194A>G p.Lys398Lys	NCTC8325_01861		prophage endopeptidase tail family protein
1944166	complex	GCTTACC	ACTCACT	ACTCACT:18 GCTTACC:0	CDS	-	1188/1902	394/633	synonymous_variant c.1182_1188delGGTAAGCinsAGTGAGT p.397	NCTC8325_01861		prophage endopeptidase tail family protein
1944184	snp	A	G	G:20 A:0	CDS	-	1170/1902	390/633	synonymous_variant c.1170T>C p.Asp390Asp	NCTC8325_01861		prophage endopeptidase tail family protein
1944193	complex	CAA	TAG	TAG:20 CAA:0	CDS	-	1161/1902	387/633	synonymous_variant c.1159_1161delTTGinsCTA p.388	NCTC8325_01861		prophage endopeptidase tail family protein
1944928	snp	A	G	G:20 A:0	CDS	-	426/1902	142/633	synonymous_variant c.426T>C p.Asp142Asp	NCTC8325_01861		prophage endopeptidase tail family protein
1944955	snp	T	C	C:20 T:0	CDS	-	399/1902	133/633	synonymous_variant c.399A>G p.Ser133Ser	NCTC8325_01861		prophage endopeptidase tail family protein
1944961	snp	T	C	C:20 T:0	CDS	-	393/1902	131/633	synonymous_variant c.393A>G p.Lys131Lys	NCTC8325_01861		prophage endopeptidase tail family protein
1944967	complex	TTTGCCC	CTTACCT	CTTACCT:18 TTTGCCC:0	CDS	-	387/1902	127/633	synonymous_variant c.381_387delGGGCAAAinsAGGTAAG p.130	NCTC8325_01861		prophage endopeptidase tail family protein
1945060	snp	T	C	C:20 T:0	CDS	-	294/1902	98/633	synonymous_variant c.294A>G p.Arg98Arg	NCTC8325_01861		prophage endopeptidase tail family protein
1945084	snp	G	A	A:20 G:0	CDS	-	270/1902	90/633	synonymous_variant c.270C>T p.Pro90Pro	NCTC8325_01861		prophage endopeptidase tail family protein
1945944	snp	G	A	A:20 G:0	CDS	-	366/948	122/315	synonymous_variant c.366C>T p.Tyr122Tyr	NCTC8325_01862		phi 11 orf43
1945990	snp	G	A	A:20 G:0	CDS	-	320/948	107/315	missense_variant c.320C>T p.Thr107Ile	NCTC8325_01862		phi 11 orf43
1946031	snp	G	T	T:20 G:0	CDS	-	279/948	93/315	synonymous_variant c.279C>A p.Ile93Ile	NCTC8325_01862		phi 11 orf43
1946115	complex	AACTTT	TACCAC	TACCAC:18 AACTTT:0	CDS	-	195/948	64/315	missense_variant c.190_195delAAAGTTinsGTGGTA p.Lys64Val	NCTC8325_01862		phi 11 orf43
1946196	snp	G	A	A:20 G:0	CDS	-	114/948	38/315	synonymous_variant c.114C>T p.Asp38Asp	NCTC8325_01862		phi 11 orf43
1946223	snp	G	A	A:20 G:0	CDS	-	87/948	29/315	synonymous_variant c.87C>T p.Ser29Ser	NCTC8325_01862		phi 11 orf43
1946391	snp	G	A	A:20 G:0	CDS	-	3399/3468	1133/1155	synonymous_variant c.3399C>T p.Val1133Val	NCTC8325_01863	yqbO_1	phage tape measure protein
1946882	snp	C	T	T:10 C:0	CDS	-	2908/3468	970/1155	missense_variant c.2908G>A p.Val970Ile	NCTC8325_01863	yqbO_1	phage tape measure protein
1946946	complex	GACA	CACG	CACG:16 GACA:0	CDS	-	2844/3468	947/1155	synonymous_variant c.2841_2844delTGTCinsCGTG p.949	NCTC8325_01863	yqbO_1	phage tape measure protein
1946991	snp	A	T	T:18 A:0	CDS	-	2799/3468	933/1155	synonymous_variant c.2799T>A p.Val933Val	NCTC8325_01863	yqbO_1	phage tape measure protein
1947119	snp	C	T	T:20 C:0	CDS	-	2671/3468	891/1155	missense_variant c.2671G>A p.Ala891Thr	NCTC8325_01863	yqbO_1	phage tape measure protein
1947210	snp	T	C	C:20 T:0	CDS	-	2580/3468	860/1155	missense_variant c.2580A>G p.Ile860Met	NCTC8325_01863	yqbO_1	phage tape measure protein
1947237	snp	C	T	T:20 C:0	CDS	-	2553/3468	851/1155	synonymous_variant c.2553G>A p.Val851Val	NCTC8325_01863	yqbO_1	phage tape measure protein
1947297	snp	A	G	G:20 A:0	CDS	-	2493/3468	831/1155	synonymous_variant c.2493T>C p.Asn831Asn	NCTC8325_01863	yqbO_1	phage tape measure protein
1947318	snp	C	T	T:20 C:0	CDS	-	2472/3468	824/1155	synonymous_variant c.2472G>A p.Thr824Thr	NCTC8325_01863	yqbO_1	phage tape measure protein
1947378	snp	A	G	G:20 A:0	CDS	-	2412/3468	804/1155	synonymous_variant c.2412T>C p.Ile804Ile	NCTC8325_01863	yqbO_1	phage tape measure protein
1947444	snp	T	C	C:20 T:0	CDS	-	2346/3468	782/1155	synonymous_variant c.2346A>G p.Leu782Leu	NCTC8325_01863	yqbO_1	phage tape measure protein
1947453	snp	G	A	A:20 G:0	CDS	-	2337/3468	779/1155	synonymous_variant c.2337C>T p.Val779Val	NCTC8325_01863	yqbO_1	phage tape measure protein
1947470	snp	C	T	T:20 C:0	CDS	-	2320/3468	774/1155	missense_variant c.2320G>A p.Val774Ile	NCTC8325_01863	yqbO_1	phage tape measure protein
1947489	snp	A	T	T:20 A:0	CDS	-	2301/3468	767/1155	synonymous_variant c.2301T>A p.Val767Val	NCTC8325_01863	yqbO_1	phage tape measure protein
1947495	snp	C	T	T:20 C:0	CDS	-	2295/3468	765/1155	synonymous_variant c.2295G>A p.Ser765Ser	NCTC8325_01863	yqbO_1	phage tape measure protein
1947517	snp	G	T	T:20 G:0	CDS	-	2273/3468	758/1155	missense_variant c.2273C>A p.Thr758Lys	NCTC8325_01863	yqbO_1	phage tape measure protein
1947551	complex	CTTTTAAT	TTTTCAAC	TTTTCAAC:20 CTTTTAAT:0	CDS	-	2239/3468	744/1155	missense_variant c.2232_2239delATTAAAAGinsGTTGAAAA p.Ala747Thr	NCTC8325_01863	yqbO_1	phage tape measure protein
1947570	complex	AT	TG	TG:18 AT:0	CDS	-	2220/3468	740/1155	missense_variant c.2219_2220delATinsCA p.Asn740Thr	NCTC8325_01863	yqbO_1	phage tape measure protein
1947582	snp	C	T	T:18 C:0	CDS	-	2208/3468	736/1155	synonymous_variant c.2208G>A p.Thr736Thr	NCTC8325_01863	yqbO_1	phage tape measure protein
1947651	snp	G	A	A:12 G:0	CDS	-	2139/3468	713/1155	synonymous_variant c.2139C>T p.Phe713Phe	NCTC8325_01863	yqbO_1	phage tape measure protein
1947672	snp	A	G	G:10 A:0	CDS	-	2118/3468	706/1155	synonymous_variant c.2118T>C p.Ile706Ile	NCTC8325_01863	yqbO_1	phage tape measure protein
1948077	snp	T	C	C:12 T:0	CDS	-	1713/3468	571/1155	synonymous_variant c.1713A>G p.Ala571Ala	NCTC8325_01863	yqbO_1	phage tape measure protein
1948107	snp	G	A	A:14 G:0	CDS	-	1683/3468	561/1155	synonymous_variant c.1683C>T p.Ile561Ile	NCTC8325_01863	yqbO_1	phage tape measure protein
1948113	snp	T	C	C:14 T:0	CDS	-	1677/3468	559/1155	synonymous_variant c.1677A>G p.Gly559Gly	NCTC8325_01863	yqbO_1	phage tape measure protein
1948119	snp	C	T	T:16 C:0	CDS	-	1671/3468	557/1155	synonymous_variant c.1671G>A p.Leu557Leu	NCTC8325_01863	yqbO_1	phage tape measure protein
1948143	snp	T	A	A:18 T:0	CDS	-	1647/3468	549/1155	synonymous_variant c.1647A>T p.Thr549Thr	NCTC8325_01863	yqbO_1	phage tape measure protein
1948155	snp	A	G	G:18 A:0	CDS	-	1635/3468	545/1155	synonymous_variant c.1635T>C p.Ser545Ser	NCTC8325_01863	yqbO_1	phage tape measure protein
1948164	snp	G	A	A:18 G:0	CDS	-	1626/3468	542/1155	synonymous_variant c.1626C>T p.Asp542Asp	NCTC8325_01863	yqbO_1	phage tape measure protein
1948260	snp	G	A	A:20 G:0	CDS	-	1530/3468	510/1155	synonymous_variant c.1530C>T p.Ser510Ser	NCTC8325_01863	yqbO_1	phage tape measure protein
1948305	snp	G	A	A:20 G:0	CDS	-	1485/3468	495/1155	synonymous_variant c.1485C>T p.Phe495Phe	NCTC8325_01863	yqbO_1	phage tape measure protein
1948392	snp	G	A	A:20 G:0	CDS	-	1398/3468	466/1155	synonymous_variant c.1398C>T p.Asn466Asn	NCTC8325_01863	yqbO_1	phage tape measure protein
1948401	snp	A	T	T:20 A:0	CDS	-	1389/3468	463/1155	synonymous_variant c.1389T>A p.Ser463Ser	NCTC8325_01863	yqbO_1	phage tape measure protein
1948458	snp	C	T	T:20 C:0	CDS	-	1332/3468	444/1155	synonymous_variant c.1332G>A p.Thr444Thr	NCTC8325_01863	yqbO_1	phage tape measure protein
1948464	snp	T	C	C:20 T:0	CDS	-	1326/3468	442/1155	synonymous_variant c.1326A>G p.Val442Val	NCTC8325_01863	yqbO_1	phage tape measure protein
1948485	snp	A	G	G:20 A:0	CDS	-	1305/3468	435/1155	synonymous_variant c.1305T>C p.Phe435Phe	NCTC8325_01863	yqbO_1	phage tape measure protein
1948491	snp	A	T	T:20 A:0	CDS	-	1299/3468	433/1155	synonymous_variant c.1299T>A p.Gly433Gly	NCTC8325_01863	yqbO_1	phage tape measure protein
1948530	snp	C	A	A:20 C:0	CDS	-	1260/3468	420/1155	synonymous_variant c.1260G>T p.Thr420Thr	NCTC8325_01863	yqbO_1	phage tape measure protein
1948545	complex	ATTA	GTTG	GTTG:20 ATTA:0	CDS	-	1245/3468	414/1155	synonymous_variant c.1242_1245delTAATinsCAAC p.416	NCTC8325_01863	yqbO_1	phage tape measure protein
1948554	snp	T	C	C:20 T:0	CDS	-	1236/3468	412/1155	synonymous_variant c.1236A>G p.Arg412Arg	NCTC8325_01863	yqbO_1	phage tape measure protein
1948560	snp	A	T	T:20 A:0	CDS	-	1230/3468	410/1155	synonymous_variant c.1230T>A p.Ala410Ala	NCTC8325_01863	yqbO_1	phage tape measure protein
1948568	snp	T	C	C:20 T:0	CDS	-	1222/3468	408/1155	missense_variant c.1222A>G p.Ser408Gly	NCTC8325_01863	yqbO_1	phage tape measure protein
1948577	snp	C	G	G:20 C:0	CDS	-	1213/3468	405/1155	missense_variant c.1213G>C p.Glu405Gln	NCTC8325_01863	yqbO_1	phage tape measure protein
1948590	complex	CACG	TACA	TACA:18 CACG:0	CDS	-	1200/3468	399/1155	synonymous_variant c.1197_1200delCGTGinsTGTA p.401	NCTC8325_01863	yqbO_1	phage tape measure protein
1948605	snp	T	C	C:20 T:0	CDS	-	1185/3468	395/1155	synonymous_variant c.1185A>G p.Glu395Glu	NCTC8325_01863	yqbO_1	phage tape measure protein
1948659	snp	A	T	T:20 A:0	CDS	-	1131/3468	377/1155	synonymous_variant c.1131T>A p.Thr377Thr	NCTC8325_01863	yqbO_1	phage tape measure protein
1948755	snp	C	A	A:20 C:0	CDS	-	1035/3468	345/1155	synonymous_variant c.1035G>T p.Ala345Ala	NCTC8325_01863	yqbO_1	phage tape measure protein
1948783	snp	C	A	A:20 C:0	CDS	-	1007/3468	336/1155	missense_variant c.1007G>T p.Ser336Ile	NCTC8325_01863	yqbO_1	phage tape measure protein
1948800	complex	ATCAT	GTCAC	GTCAC:20 ATCAT:0	CDS	-	990/3468	329/1155	missense_variant c.986_990delATGATinsGTGAC p.Asn329Ser	NCTC8325_01863	yqbO_1	phage tape measure protein
1948842	snp	C	T	T:18 C:0	CDS	-	948/3468	316/1155	synonymous_variant c.948G>A p.Ala316Ala	NCTC8325_01863	yqbO_1	phage tape measure protein
1948851	complex	TCCTGCTCCC	GCCAGCACCA	GCCAGCACCA:18 TCCTGCTCCC:0	CDS	-	939/3468	310/1155	synonymous_variant c.930_939delGGGAGCAGGAinsTGGTGCTGGC p.314	NCTC8325_01863	yqbO_1	phage tape measure protein
1948872	snp	G	A	A:18 G:0	CDS	-	918/3468	306/1155	synonymous_variant c.918C>T p.Ala306Ala	NCTC8325_01863	yqbO_1	phage tape measure protein
1948896	snp	A	G	G:18 A:0	CDS	-	894/3468	298/1155	synonymous_variant c.894T>C p.Gly298Gly	NCTC8325_01863	yqbO_1	phage tape measure protein
1949019	snp	A	G	G:18 A:0	CDS	-	771/3468	257/1155	synonymous_variant c.771T>C p.Gly257Gly	NCTC8325_01863	yqbO_1	phage tape measure protein
1949028	complex	ACGG	GCGA	GCGA:18 ACGG:0	CDS	-	762/3468	253/1155	synonymous_variant c.759_762delCCGTinsTCGC p.255	NCTC8325_01863	yqbO_1	phage tape measure protein
1949055	snp	C	T	T:18 C:0	CDS	-	735/3468	245/1155	synonymous_variant c.735G>A p.Gln245Gln	NCTC8325_01863	yqbO_1	phage tape measure protein
1949064	snp	A	G	G:18 A:0	CDS	-	726/3468	242/1155	synonymous_variant c.726T>C p.Phe242Phe	NCTC8325_01863	yqbO_1	phage tape measure protein
1949073	complex	ATTTG	GTTTA	GTTTA:18 ATTTG:0	CDS	-	717/3468	238/1155	missense_variant c.713_717delCAAATinsTAAAC p.Ala238Val	NCTC8325_01863	yqbO_1	phage tape measure protein
1949112	snp	A	G	G:20 A:0	CDS	-	678/3468	226/1155	synonymous_variant c.678T>C p.Asn226Asn	NCTC8325_01863	yqbO_1	phage tape measure protein
1949133	snp	T	C	C:20 T:0	CDS	-	657/3468	219/1155	synonymous_variant c.657A>G p.Thr219Thr	NCTC8325_01863	yqbO_1	phage tape measure protein
1949148	snp	C	T	T:20 C:0	CDS	-	642/3468	214/1155	synonymous_variant c.642G>A p.Pro214Pro	NCTC8325_01863	yqbO_1	phage tape measure protein
1949199	snp	C	T	T:20 C:0	CDS	-	591/3468	197/1155	synonymous_variant c.591G>A p.Gly197Gly	NCTC8325_01863	yqbO_1	phage tape measure protein
1949214	snp	A	T	T:20 A:0	CDS	-	576/3468	192/1155	synonymous_variant c.576T>A p.Leu192Leu	NCTC8325_01863	yqbO_1	phage tape measure protein
1949235	snp	C	T	T:20 C:0	CDS	-	555/3468	185/1155	synonymous_variant c.555G>A p.Pro185Pro	NCTC8325_01863	yqbO_1	phage tape measure protein
1949262	snp	A	G	G:18 A:0	CDS	-	528/3468	176/1155	synonymous_variant c.528T>C p.Arg176Arg	NCTC8325_01863	yqbO_1	phage tape measure protein
1949268	snp	G	T	T:18 G:0	CDS	-	522/3468	174/1155	synonymous_variant c.522C>A p.Ile174Ile	NCTC8325_01863	yqbO_1	phage tape measure protein
1949337	snp	G	A	A:18 G:0	CDS	-	453/3468	151/1155	synonymous_variant c.453C>T p.Leu151Leu	NCTC8325_01863	yqbO_1	phage tape measure protein
1949418	complex	TAATTCT	CAGTTCG	CAGTTCG:16 TAATTCT:0	CDS	-	372/3468	122/1155	synonymous_variant c.366_372delAGAATTAinsCGAACTG p.125	NCTC8325_01863	yqbO_1	phage tape measure protein
1949430	snp	T	C	C:18 T:0	CDS	-	360/3468	120/1155	synonymous_variant c.360A>G p.Lys120Lys	NCTC8325_01863	yqbO_1	phage tape measure protein
1949441	snp	T	C	C:18 T:0	CDS	-	349/3468	117/1155	missense_variant c.349A>G p.Thr117Ala	NCTC8325_01863	yqbO_1	phage tape measure protein
1949458	snp	A	G	G:18 A:0	CDS	-	332/3468	111/1155	missense_variant c.332T>C p.Ile111Thr	NCTC8325_01863	yqbO_1	phage tape measure protein
1949463	snp	C	T	T:18 C:0	CDS	-	327/3468	109/1155	synonymous_variant c.327G>A p.Lys109Lys	NCTC8325_01863	yqbO_1	phage tape measure protein
1949475	complex	CAAC	TAAT	TAAT:18 CAAC:0	CDS	-	315/3468	104/1155	synonymous_variant c.312_315delGTTGinsATTA p.106	NCTC8325_01863	yqbO_1	phage tape measure protein
1949483	complex	CT	TC	TC:18 CT:0	CDS	-	307/3468	102/1155	missense_variant c.306_307delAGinsGA p.Val103Ile	NCTC8325_01863	yqbO_1	phage tape measure protein
1949490	snp	T	A	A:18 T:0	CDS	-	300/3468	100/1155	synonymous_variant c.300A>T p.Thr100Thr	NCTC8325_01863	yqbO_1	phage tape measure protein
1949550	complex	TAAA	CAAG	CAAG:20 TAAA:0	CDS	-	240/3468	79/1155	synonymous_variant c.237_240delTTTAinsCTTG p.81	NCTC8325_01863	yqbO_1	phage tape measure protein
1949586	snp	A	T	T:20 A:0	CDS	-	204/3468	68/1155	missense_variant c.204T>A p.Asn68Lys	NCTC8325_01863	yqbO_1	phage tape measure protein
1949643	snp	A	T	T:20 A:0	CDS	-	147/3468	49/1155	missense_variant c.147T>A p.Asn49Lys	NCTC8325_01863	yqbO_1	phage tape measure protein
1949652	complex	GTTAGCG	ATCAGCA	ATCAGCA:20 GTTAGCG:0	CDS	-	138/3468	44/1155	missense_variant c.132_138delCGCTAACinsTGCTGAT p.Asn46Asp	NCTC8325_01863	yqbO_1	phage tape measure protein
1949667	snp	A	G	G:20 A:0	CDS	-	123/3468	41/1155	synonymous_variant c.123T>C p.Val41Val	NCTC8325_01863	yqbO_1	phage tape measure protein
1949727	snp	A	G	G:20 A:0	CDS	-	63/3468	21/1155	synonymous_variant c.63T>C p.Ile21Ile	NCTC8325_01863	yqbO_1	phage tape measure protein
1949815	snp	A	G	G:20 A:0	CDS	-	336/345	112/114	synonymous_variant c.336T>C p.Asn112Asn	NCTC8325_01864		phi 11 orf41
1949947	snp	A	G	G:20 A:0	CDS	-	204/345	68/114	synonymous_variant c.204T>C p.Asn68Asn	NCTC8325_01864		phi 11 orf41
1950121	complex	GTTC	ATTT	ATTT:20 GTTC:0	CDS	-	30/345	9/114	synonymous_variant c.27_30delGAACinsAAAT p.11	NCTC8325_01864		phi 11 orf41
1950157	snp	T	G	G:20 T:0
1950183	snp	G	C	C:20 G:0	CDS	-	363/366	121/121	synonymous_variant c.363C>G p.Ala121Ala	NCTC8325_01865		phi 11 orf40
1950198	snp	T	C	C:20 T:0	CDS	-	348/366	116/121	synonymous_variant c.348A>G p.Glu116Glu	NCTC8325_01865		phi 11 orf40
1950206	snp	T	C	C:20 T:0	CDS	-	340/366	114/121	missense_variant c.340A>G p.Thr114Ala	NCTC8325_01865		phi 11 orf40
1950219	snp	G	T	T:20 G:0	CDS	-	327/366	109/121	synonymous_variant c.327C>A p.Val109Val	NCTC8325_01865		phi 11 orf40
1950267	snp	C	T	T:20 C:0	CDS	-	279/366	93/121	synonymous_variant c.279G>A p.Ser93Ser	NCTC8325_01865		phi 11 orf40
1950311	complex	AT	GC	GC:20 AT:0	CDS	-	235/366	78/121	synonymous_variant c.234_235delATinsGC p.80	NCTC8325_01865		phi 11 orf40
1950369	snp	G	A	A:20 G:0	CDS	-	177/366	59/121	synonymous_variant c.177C>T p.Ile59Ile	NCTC8325_01865		phi 11 orf40
1950393	snp	C	A	A:20 C:0	CDS	-	153/366	51/121	synonymous_variant c.153G>T p.Pro51Pro	NCTC8325_01865		phi 11 orf40
1950513	snp	T	C	C:20 T:0	CDS	-	33/366	11/121	synonymous_variant c.33A>G p.Glu11Glu	NCTC8325_01865		phi 11 orf40
1950528	snp	G	A	A:20 G:0	CDS	-	18/366	6/121	synonymous_variant c.18C>T p.Asn6Asn	NCTC8325_01865		phi 11 orf40
1950548	snp	C	T	T:20 C:0
1950566	snp	A	G	G:20 A:0
1950578	ins	C	CA	CA:20 C:0
1950593	complex	TTAAC	GTTAA	GTTAA:18 TTAAC:0
1950618	snp	T	C	C:20 T:0	CDS	-	571/582	191/193	missense_variant c.571A>G p.Arg191Gly	NCTC8325_01866		phage major tail protein, TP901-1 family; phi 11 orf39
1950624	snp	C	T	T:20 C:0	CDS	-	565/582	189/193	missense_variant c.565G>A p.Ala189Thr	NCTC8325_01866		phage major tail protein, TP901-1 family; phi 11 orf39
1950630	complex	GTGG	ATGA	ATGA:20 GTGG:0	CDS	-	559/582	186/193	missense_variant c.556_559delCCACinsTCAT p.ProPro186SerSer	NCTC8325_01866		phage major tail protein, TP901-1 family; phi 11 orf39
1950661	snp	T	G	G:20 T:0	CDS	-	528/582	176/193	synonymous_variant c.528A>C p.Thr176Thr	NCTC8325_01866		phage major tail protein, TP901-1 family; phi 11 orf39
1950675	snp	C	T	T:20 C:0	CDS	-	514/582	172/193	missense_variant c.514G>A p.Gly172Ser	NCTC8325_01866		phage major tail protein, TP901-1 family; phi 11 orf39
1950682	snp	T	C	C:20 T:0	CDS	-	507/582	169/193	synonymous_variant c.507A>G p.Ala169Ala	NCTC8325_01866		phage major tail protein, TP901-1 family; phi 11 orf39
1950689	snp	G	T	T:20 G:0	CDS	-	500/582	167/193	missense_variant c.500C>A p.Ala167Glu	NCTC8325_01866		phage major tail protein, TP901-1 family; phi 11 orf39
1950882	complex	CGGA	TAGC	TAGC:18 CGGA:0	CDS	-	307/582	102/193	missense_variant c.304_307delTCCGinsGCTA p.SerAla102AlaThr	NCTC8325_01866		phage major tail protein, TP901-1 family; phi 11 orf39
1951162	snp	A	G	G:20 A:0	CDS	-	27/582	9/193	synonymous_variant c.27T>C p.Asp9Asp	NCTC8325_01866		phage major tail protein, TP901-1 family; phi 11 orf39
1951206	ins	T	TC	TC:20 T:0
1951233	snp	C	T	T:20 C:0	CDS	-	358/384	120/127	missense_variant c.358G>A p.Val120Ile	NCTC8325_01867		phi 11 orf38
1951243	complex	TAGC	CAGT	CAGT:20 TAGC:0	CDS	-	348/384	115/127	synonymous_variant c.345_348delGCTAinsACTG p.117	NCTC8325_01867		phi 11 orf38
1951255	snp	A	G	G:20 A:0	CDS	-	336/384	112/127	synonymous_variant c.336T>C p.Asn112Asn	NCTC8325_01867		phi 11 orf38
1951270	snp	A	G	G:20 A:0	CDS	-	321/384	107/127	synonymous_variant c.321T>C p.Val107Val	NCTC8325_01867		phi 11 orf38
1951281	snp	T	C	C:20 T:0	CDS	-	310/384	104/127	missense_variant c.310A>G p.Thr104Ala	NCTC8325_01867		phi 11 orf38
1951294	snp	T	A	A:20 T:0	CDS	-	297/384	99/127	missense_variant c.297A>T p.Glu99Asp	NCTC8325_01867		phi 11 orf38
1951345	snp	A	G	G:20 A:0	CDS	-	246/384	82/127	synonymous_variant c.246T>C p.Ile82Ile	NCTC8325_01867		phi 11 orf38
1951351	snp	T	C	C:20 T:0	CDS	-	240/384	80/127	synonymous_variant c.240A>G p.Arg80Arg	NCTC8325_01867		phi 11 orf38
1951387	snp	G	A	A:20 G:0	CDS	-	204/384	68/127	synonymous_variant c.204C>T p.Ser68Ser	NCTC8325_01867		phi 11 orf38
1951420	complex	ATCG	GTCA	GTCA:20 ATCG:0	CDS	-	171/384	56/127	synonymous_variant c.168_171delCGATinsTGAC p.58	NCTC8325_01867		phi 11 orf38
1951447	snp	C	T	T:20 C:0	CDS	-	144/384	48/127	synonymous_variant c.144G>A p.Lys48Lys	NCTC8325_01867		phi 11 orf38
1951456	snp	A	G	G:20 A:0	CDS	-	135/384	45/127	synonymous_variant c.135T>C p.Asn45Asn	NCTC8325_01867		phi 11 orf38
1951537	complex	ATATC	GTATA	GTATA:18 ATATC:0	CDS	-	54/384	17/127	missense_variant c.50_54delGATATinsTATAC p.Gly17Val	NCTC8325_01867		phi 11 orf38
1951549	snp	C	T	T:20 C:0	CDS	-	42/384	14/127	synonymous_variant c.42G>A p.Thr14Thr	NCTC8325_01867		phi 11 orf38
1951677	snp	A	T	T:20 A:0	CDS	-	273/348	91/115	synonymous_variant c.273T>A p.Ala91Ala	NCTC8325_01868		phi 11 orf37
1951701	snp	T	C	C:20 T:0	CDS	-	249/348	83/115	synonymous_variant c.249A>G p.Glu83Glu	NCTC8325_01868		phi 11 orf37
1951725	complex	GTGC	ATGT	ATGT:20 GTGC:0	CDS	-	225/348	74/115	synonymous_variant c.222_225delGCACinsACAT p.76	NCTC8325_01868		phi 11 orf37
1951806	snp	A	G	G:20 A:0	CDS	-	144/348	48/115	synonymous_variant c.144T>C p.Asn48Asn	NCTC8325_01868		phi 11 orf37
1951857	snp	G	T	T:20 G:0	CDS	-	93/348	31/115	missense_variant c.93C>A p.Asn31Lys	NCTC8325_01868		phi 11 orf37
1951863	snp	C	T	T:20 C:0	CDS	-	87/348	29/115	synonymous_variant c.87G>A p.Gln29Gln	NCTC8325_01868		phi 11 orf37
1951890	snp	A	G	G:20 A:0	CDS	-	60/348	20/115	synonymous_variant c.60T>C p.Ile20Ile	NCTC8325_01868		phi 11 orf37
1951897	snp	G	T	T:20 G:0	CDS	-	53/348	18/115	missense_variant c.53C>A p.Thr18Asn	NCTC8325_01868		phi 11 orf37
1951938	snp	A	G	G:20 A:0	CDS	-	12/348	4/115	synonymous_variant c.12T>C p.Asp4Asp	NCTC8325_01868		phi 11 orf37
1951964	complex	GAT	TAA	TAA:18 GAT:0	CDS	-	288/303	96/100	missense_variant c.286_288delATCinsTTA p.Ile96Leu	NCTC8325_01869		phage-like protein
1951992	snp	A	G	G:20 A:0	CDS	-	260/303	87/100	missense_variant c.260T>C p.Ile87Thr	NCTC8325_01869		phage-like protein
1952029	complex	CC	TT	TT:20 CC:0	CDS	-	223/303	74/100	missense_variant c.222_223delGGinsAA p.Val75Ile	NCTC8325_01869		phage-like protein
1952075	snp	A	G	G:20 A:0	CDS	-	177/303	59/100	synonymous_variant c.177T>C p.Val59Val	NCTC8325_01869		phage-like protein
1952095	complex	CATCA	AATCG	AATCG:20 CATCA:0	CDS	-	157/303	51/100	missense_variant c.153_157delTGATGinsCGATT p.Val53Leu	NCTC8325_01869		phage-like protein
1952132	complex	GGGG	AGGA	AGGA:20 GGGG:0	CDS	-	120/303	39/100	synonymous_variant c.117_120delCCCCinsTCCT p.41	NCTC8325_01869		phage-like protein
1952170	complex	GT	AC	AC:20 GT:0	CDS	-	82/303	27/100	synonymous_variant c.81_82delACinsGT p.29	NCTC8325_01869		phage-like protein
1952212	snp	C	T	T:20 C:0	CDS	-	40/303	14/100	missense_variant c.40G>A p.Val14Ile	NCTC8325_01869		phage-like protein
1952230	complex	TAA	CAG	CAG:20 TAA:0	CDS	-	22/303	7/100	missense_variant c.20_22delTTAinsCTG p.ValIle7AlaVal	NCTC8325_01869		phage-like protein
1952242	snp	C	G	G:20 C:0	CDS	-	10/303	4/100	missense_variant c.10G>C p.Glu4Gln	NCTC8325_01869		phage-like protein
1952332	snp	G	A	A:20 G:0	CDS	-	249/333	83/110	synonymous_variant c.249C>T p.Asn83Asn	NCTC8325_01870		phi 11 orf36
1952344	snp	C	G	G:20 C:0	CDS	-	237/333	79/110	synonymous_variant c.237G>C p.Ala79Ala	NCTC8325_01870		phi 11 orf36
1952374	snp	T	C	C:20 T:0	CDS	-	207/333	69/110	synonymous_variant c.207A>G p.Thr69Thr	NCTC8325_01870		phi 11 orf36
1952395	snp	C	T	T:20 C:0	CDS	-	186/333	62/110	synonymous_variant c.186G>A p.Arg62Arg	NCTC8325_01870		phi 11 orf36
1952416	complex	AACT	TACC	TACC:18 AACT:0	CDS	-	165/333	54/110	synonymous_variant c.162_165delAGTTinsGGTA p.56	NCTC8325_01870		phi 11 orf36
1952435	snp	C	T	T:20 C:0	CDS	-	146/333	49/110	missense_variant c.146G>A p.Ser49Asn	NCTC8325_01870		phi 11 orf36
1952461	snp	T	C	C:20 T:0	CDS	-	120/333	40/110	synonymous_variant c.120A>G p.Glu40Glu	NCTC8325_01870		phi 11 orf36
1952494	snp	A	G	G:20 A:0	CDS	-	87/333	29/110	synonymous_variant c.87T>C p.Cys29Cys	NCTC8325_01870		phi 11 orf36
1952512	snp	T	C	C:20 T:0	CDS	-	69/333	23/110	synonymous_variant c.69A>G p.Glu23Glu	NCTC8325_01870		phi 11 orf36
1952610	snp	A	G	G:20 A:0	CDS	-	267/288	89/95	synonymous_variant c.267T>C p.Asn89Asn	NCTC8325_01871		phi 11 orf35
1952697	snp	G	A	A:18 G:0	CDS	-	180/288	60/95	synonymous_variant c.180C>T p.Asp60Asp	NCTC8325_01871		phi 11 orf35
1952723	snp	T	C	C:18 T:0	CDS	-	154/288	52/95	missense_variant c.154A>G p.Lys52Glu	NCTC8325_01871		phi 11 orf35
1952787	snp	A	G	G:18 A:0	CDS	-	90/288	30/95	synonymous_variant c.90T>C p.Arg30Arg	NCTC8325_01871		phi 11 orf35
1952920	complex	TCTGTTCTTTTG	GCTGGTTTTTCA	GCTGGTTTTTCA:16 TCTGTTCTTTTG:0	CDS	-	953/975	314/324	missense_variant c.942_953delCAAAAGAACAGAinsTGAAAAACCAGC p.LysArgThrAsp315GluLysProAla	NCTC8325_01872		Phage head protein/Phage major capsid protein
1952940	snp	A	C	C:18 A:0	CDS	-	933/975	311/324	synonymous_variant c.933T>G p.Val311Val	NCTC8325_01872		Phage head protein/Phage major capsid protein
1952970	snp	A	G	G:18 A:0	CDS	-	903/975	301/324	synonymous_variant c.903T>C p.Ile301Ile	NCTC8325_01872		Phage head protein/Phage major capsid protein
1953039	snp	G	T	T:18 G:0	CDS	-	834/975	278/324	synonymous_variant c.834C>A p.Gly278Gly	NCTC8325_01872		Phage head protein/Phage major capsid protein
1953048	snp	G	A	A:18 G:0	CDS	-	825/975	275/324	synonymous_variant c.825C>T p.Asn275Asn	NCTC8325_01872		Phage head protein/Phage major capsid protein
1953054	snp	A	G	G:18 A:0	CDS	-	819/975	273/324	synonymous_variant c.819T>C p.Val273Val	NCTC8325_01872		Phage head protein/Phage major capsid protein
1953093	snp	G	A	A:18 G:0	CDS	-	780/975	260/324	synonymous_variant c.780C>T p.Ile260Ile	NCTC8325_01872		Phage head protein/Phage major capsid protein
1953111	snp	A	G	G:18 A:0	CDS	-	762/975	254/324	synonymous_variant c.762T>C p.Tyr254Tyr	NCTC8325_01872		Phage head protein/Phage major capsid protein
1953120	complex	TTTG	CTTA	CTTA:18 TTTG:0	CDS	-	753/975	250/324	synonymous_variant c.750_753delCAAAinsTAAG p.252	NCTC8325_01872		Phage head protein/Phage major capsid protein
1953129	snp	G	A	A:18 G:0	CDS	-	744/975	248/324	synonymous_variant c.744C>T p.Asp248Asp	NCTC8325_01872		Phage head protein/Phage major capsid protein
1953144	snp	T	C	C:18 T:0	CDS	-	729/975	243/324	synonymous_variant c.729A>G p.Glu243Glu	NCTC8325_01872		Phage head protein/Phage major capsid protein
1953255	complex	TAAC	CAAT	CAAT:20 TAAC:0	CDS	-	618/975	205/324	synonymous_variant c.615_618delGTTAinsATTG p.207	NCTC8325_01872		Phage head protein/Phage major capsid protein
1953285	snp	A	G	G:20 A:0	CDS	-	588/975	196/324	synonymous_variant c.588T>C p.Phe196Phe	NCTC8325_01872		Phage head protein/Phage major capsid protein
1953291	snp	A	G	G:20 A:0	CDS	-	582/975	194/324	synonymous_variant c.582T>C p.Asn194Asn	NCTC8325_01872		Phage head protein/Phage major capsid protein
1953332	complex	CA	TG	TG:20 CA:0	CDS	-	541/975	180/324	missense_variant c.540_541delTGinsCA p.Asp181Asn	NCTC8325_01872		Phage head protein/Phage major capsid protein
1953357	snp	A	G	G:20 A:0	CDS	-	516/975	172/324	synonymous_variant c.516T>C p.Gly172Gly	NCTC8325_01872		Phage head protein/Phage major capsid protein
1953368	complex	CCTTA	TCTTG	TCTTG:20 CCTTA:0	CDS	-	505/975	167/324	missense_variant c.501_505delTAAGGinsCAAGA p.Val169Ile	NCTC8325_01872		Phage head protein/Phage major capsid protein
1953384	snp	A	G	G:20 A:0	CDS	-	489/975	163/324	synonymous_variant c.489T>C p.Ile163Ile	NCTC8325_01872		Phage head protein/Phage major capsid protein
1953411	snp	C	T	T:20 C:0	CDS	-	462/975	154/324	synonymous_variant c.462G>A p.Pro154Pro	NCTC8325_01872		Phage head protein/Phage major capsid protein
1953417	snp	G	A	A:20 G:0	CDS	-	456/975	152/324	synonymous_variant c.456C>T p.Asn152Asn	NCTC8325_01872		Phage head protein/Phage major capsid protein
1953426	snp	A	G	G:20 A:0	CDS	-	447/975	149/324	synonymous_variant c.447T>C p.Asn149Asn	NCTC8325_01872		Phage head protein/Phage major capsid protein
1953435	snp	A	G	G:20 A:0	CDS	-	438/975	146/324	synonymous_variant c.438T>C p.Gly146Gly	NCTC8325_01872		Phage head protein/Phage major capsid protein
1953441	complex	CTCG	TTCA	TTCA:18 CTCG:0	CDS	-	432/975	143/324	synonymous_variant c.429_432delCGAGinsTGAA p.145	NCTC8325_01872		Phage head protein/Phage major capsid protein
1953516	snp	C	T	T:18 C:0	CDS	-	357/975	119/324	synonymous_variant c.357G>A p.Leu119Leu	NCTC8325_01872		Phage head protein/Phage major capsid protein
1953534	snp	T	A	A:18 T:0	CDS	-	339/975	113/324	synonymous_variant c.339A>T p.Pro113Pro	NCTC8325_01872		Phage head protein/Phage major capsid protein
1953567	snp	T	A	A:18 T:0	CDS	-	306/975	102/324	synonymous_variant c.306A>T p.Thr102Thr	NCTC8325_01872		Phage head protein/Phage major capsid protein
1953582	snp	A	T	T:18 A:0	CDS	-	291/975	97/324	synonymous_variant c.291T>A p.Thr97Thr	NCTC8325_01872		Phage head protein/Phage major capsid protein
1953588	snp	C	T	T:18 C:0	CDS	-	285/975	95/324	synonymous_variant c.285G>A p.Lys95Lys	NCTC8325_01872		Phage head protein/Phage major capsid protein
1953594	snp	C	T	T:18 C:0	CDS	-	279/975	93/324	synonymous_variant c.279G>A p.Thr93Thr	NCTC8325_01872		Phage head protein/Phage major capsid protein
1953702	snp	G	A	A:18 G:0	CDS	-	171/975	57/324	synonymous_variant c.171C>T p.Ile57Ile	NCTC8325_01872		Phage head protein/Phage major capsid protein
1953735	complex	AGGT	GGGC	GGGC:16 AGGT:0	CDS	-	138/975	45/324	synonymous_variant c.135_138delACCTinsGCCC p.47	NCTC8325_01872		Phage head protein/Phage major capsid protein
1953744	complex	AAAGTCGTTTAA	GAATTCATTCAT	GAATTCATTCAT:16 AAAGTCGTTTAA:0	CDS	-	129/975	40/324	missense_variant c.118_129delTTAAACGACTTTinsATGAATGAATTC p.LeuAsnAsp40MetAsnGlu	NCTC8325_01872		Phage head protein/Phage major capsid protein
1953777	snp	A	G	G:18 A:0	CDS	-	96/975	32/324	synonymous_variant c.96T>C p.His32His	NCTC8325_01872		Phage head protein/Phage major capsid protein
1953792	snp	G	A	A:18 G:0	CDS	-	81/975	27/324	synonymous_variant c.81C>T p.Asp27Asp	NCTC8325_01872		Phage head protein/Phage major capsid protein
1953810	snp	T	C	C:18 T:0	CDS	-	63/975	21/324	synonymous_variant c.63A>G p.Pro21Pro	NCTC8325_01872		Phage head protein/Phage major capsid protein
1953828	snp	T	C	C:18 T:0	CDS	-	45/975	15/324	synonymous_variant c.45A>G p.Ala15Ala	NCTC8325_01872		Phage head protein/Phage major capsid protein
1953999	snp	C	T	T:20 C:0	CDS	-	508/621	170/206	missense_variant c.508G>A p.Val170Ile	NCTC8325_01873		phi 11 orf33
1954093	snp	G	A	A:12 G:0	CDS	-	414/621	138/206	synonymous_variant c.414C>T p.Val138Val	NCTC8325_01873		phi 11 orf33
1954120	snp	C	T	T:10 C:0	CDS	-	387/621	129/206	synonymous_variant c.387G>A p.Ala129Ala	NCTC8325_01873		phi 11 orf33
1954129	snp	C	T	T:10 C:0	CDS	-	378/621	126/206	synonymous_variant c.378G>A p.Leu126Leu	NCTC8325_01873		phi 11 orf33
1954674	snp	A	C	C:10 A:0	CDS	-	112/171	38/56	missense_variant c.112T>G p.Leu38Val	NCTC8325_01874		Uncharacterised protein
1954848	snp	C	T	T:20 C:0
1955481	snp	T	C	C:20 T:0	CDS	-	373/996	125/331	missense_variant c.373A>G p.Thr125Ala	NCTC8325_01875		phage putative head morphogenesis protein, SPP1 gp7 family Mu50B
1955542	complex	TTTC	CTTA	CTTA:18 TTTC:0	CDS	-	312/996	103/331	synonymous_variant c.309_312delGAAAinsTAAG p.105	NCTC8325_01875		phage putative head morphogenesis protein, SPP1 gp7 family Mu50B
1955551	snp	A	G	G:20 A:0	CDS	-	303/996	101/331	synonymous_variant c.303T>C p.Tyr101Tyr	NCTC8325_01875		phage putative head morphogenesis protein, SPP1 gp7 family Mu50B
1955587	snp	C	G	G:20 C:0	CDS	-	267/996	89/331	missense_variant c.267G>C p.Glu89Asp	NCTC8325_01875		phage putative head morphogenesis protein, SPP1 gp7 family Mu50B
1955698	snp	G	A	A:18 G:0	CDS	-	156/996	52/331	synonymous_variant c.156C>T p.Val52Val	NCTC8325_01875		phage putative head morphogenesis protein, SPP1 gp7 family Mu50B
1955931	complex	TATAAATACCT	GATACATATTC	GATACATATTC:18 TATAAATACCT:0	CDS	-	1465/1536	485/511	missense_variant c.1455_1465delAGGTATTTATAinsGAATATGTATC p.GlyIleTyrLys486AsnMetTyrGln	NCTC8325_01876		phage-like protein
1955980	snp	G	T	T:20 G:0	CDS	-	1416/1536	472/511	synonymous_variant c.1416C>A p.Ile472Ile	NCTC8325_01876		phage-like protein
1955986	complex	CTTA	TTTG	TTTG:20 CTTA:0	CDS	-	1410/1536	469/511	synonymous_variant c.1407_1410delTAAGinsCAAA p.471	NCTC8325_01876		phage-like protein
1956055	snp	A	G	G:20 A:0	CDS	-	1341/1536	447/511	synonymous_variant c.1341T>C p.Gly447Gly	NCTC8325_01876		phage-like protein
1956159	snp	A	G	G:20 A:0	CDS	-	1237/1536	413/511	missense_variant c.1237T>C p.Trp413Arg	NCTC8325_01876		phage-like protein
1956214	snp	A	G	G:20 A:0	CDS	-	1182/1536	394/511	synonymous_variant c.1182T>C p.Phe394Phe	NCTC8325_01876		phage-like protein
1956247	snp	C	T	T:20 C:0	CDS	-	1149/1536	383/511	synonymous_variant c.1149G>A p.Leu383Leu	NCTC8325_01876		phage-like protein
1956253	complex	AAAT	GAAC	GAAC:20 AAAT:0	CDS	-	1143/1536	380/511	synonymous_variant c.1140_1143delATTTinsGTTC p.382	NCTC8325_01876		phage-like protein
1956262	snp	G	A	A:20 G:0	CDS	-	1134/1536	378/511	synonymous_variant c.1134C>T p.Tyr378Tyr	NCTC8325_01876		phage-like protein
1956292	snp	G	A	A:20 G:0	CDS	-	1104/1536	368/511	synonymous_variant c.1104C>T p.Ser368Ser	NCTC8325_01876		phage-like protein
1956349	snp	T	C	C:20 T:0	CDS	-	1047/1536	349/511	synonymous_variant c.1047A>G p.Leu349Leu	NCTC8325_01876		phage-like protein
1956409	snp	A	G	G:20 A:0	CDS	-	987/1536	329/511	synonymous_variant c.987T>C p.Asp329Asp	NCTC8325_01876		phage-like protein
1956415	complex	AGAG	TGAA	TGAA:18 AGAG:0	CDS	-	981/1536	326/511	synonymous_variant c.978_981delCTCTinsTTCA p.328	NCTC8325_01876		phage-like protein
1956571	snp	A	T	T:20 A:0	CDS	-	825/1536	275/511	synonymous_variant c.825T>A p.Thr275Thr	NCTC8325_01876		phage-like protein
1956622	snp	A	G	G:20 A:0	CDS	-	774/1536	258/511	synonymous_variant c.774T>C p.Tyr258Tyr	NCTC8325_01876		phage-like protein
1956646	snp	G	A	A:20 G:0	CDS	-	750/1536	250/511	synonymous_variant c.750C>T p.Asn250Asn	NCTC8325_01876		phage-like protein
1956670	snp	A	G	G:18 A:0	CDS	-	726/1536	242/511	synonymous_variant c.726T>C p.Arg242Arg	NCTC8325_01876		phage-like protein
1956676	complex	GAAA	AAAT	AAAT:18 GAAA:0	CDS	-	720/1536	239/511	synonymous_variant c.717_720delTTTCinsATTT p.241	NCTC8325_01876		phage-like protein
1956685	snp	T	A	A:20 T:0	CDS	-	711/1536	237/511	synonymous_variant c.711A>T p.Ser237Ser	NCTC8325_01876		phage-like protein
1956696	snp	C	T	T:20 C:0	CDS	-	700/1536	234/511	missense_variant c.700G>A p.Gly234Ser	NCTC8325_01876		phage-like protein
1956734	snp	C	T	T:20 C:0	CDS	-	662/1536	221/511	missense_variant c.662G>A p.Ser221Asn	NCTC8325_01876		phage-like protein
1956778	snp	T	A	A:20 T:0	CDS	-	618/1536	206/511	synonymous_variant c.618A>T p.Thr206Thr	NCTC8325_01876		phage-like protein
1956799	snp	A	G	G:20 A:0	CDS	-	597/1536	199/511	synonymous_variant c.597T>C p.Thr199Thr	NCTC8325_01876		phage-like protein
1956847	snp	A	G	G:20 A:0	CDS	-	549/1536	183/511	synonymous_variant c.549T>C p.Asn183Asn	NCTC8325_01876		phage-like protein
1956858	complex	TTGTA	CTGTG	CTGTG:20 TTGTA:0	CDS	-	538/1536	178/511	missense_variant c.534_538delTACAAinsCACAG p.Ile180Val	NCTC8325_01876		phage-like protein
1956868	snp	G	A	A:20 G:0	CDS	-	528/1536	176/511	synonymous_variant c.528C>T p.Tyr176Tyr	NCTC8325_01876		phage-like protein
1956876	snp	C	T	T:20 C:0	CDS	-	520/1536	174/511	missense_variant c.520G>A p.Val174Ile	NCTC8325_01876		phage-like protein
1956883	snp	A	G	G:20 A:0	CDS	-	513/1536	171/511	synonymous_variant c.513T>C p.Ser171Ser	NCTC8325_01876		phage-like protein
1956889	snp	T	C	C:20 T:0	CDS	-	507/1536	169/511	synonymous_variant c.507A>G p.Ala169Ala	NCTC8325_01876		phage-like protein
1956925	snp	G	A	A:20 G:0	CDS	-	471/1536	157/511	synonymous_variant c.471C>T p.Asn157Asn	NCTC8325_01876		phage-like protein
1956937	snp	T	C	C:20 T:0	CDS	-	459/1536	153/511	synonymous_variant c.459A>G p.Leu153Leu	NCTC8325_01876		phage-like protein
1956952	snp	G	A	A:20 G:0	CDS	-	444/1536	148/511	synonymous_variant c.444C>T p.Gly148Gly	NCTC8325_01876		phage-like protein
1957006	snp	T	C	C:20 T:0	CDS	-	390/1536	130/511	synonymous_variant c.390A>G p.Leu130Leu	NCTC8325_01876		phage-like protein
1957028	snp	A	G	G:20 A:0	CDS	-	368/1536	123/511	missense_variant c.368T>C p.Val123Ala	NCTC8325_01876		phage-like protein
1957057	snp	A	G	G:20 A:0	CDS	-	339/1536	113/511	synonymous_variant c.339T>C p.Tyr113Tyr	NCTC8325_01876		phage-like protein
1957075	snp	C	T	T:20 C:0	CDS	-	321/1536	107/511	synonymous_variant c.321G>A p.Leu107Leu	NCTC8325_01876		phage-like protein
1957084	snp	G	A	A:20 G:0	CDS	-	312/1536	104/511	synonymous_variant c.312C>T p.Gly104Gly	NCTC8325_01876		phage-like protein
1957090	snp	G	A	A:20 G:0	CDS	-	306/1536	102/511	synonymous_variant c.306C>T p.Ile102Ile	NCTC8325_01876		phage-like protein
1957123	snp	C	A	A:20 C:0	CDS	-	273/1536	91/511	synonymous_variant c.273G>T p.Ala91Ala	NCTC8325_01876		phage-like protein
1957135	snp	A	G	G:20 A:0	CDS	-	261/1536	87/511	synonymous_variant c.261T>C p.Asp87Asp	NCTC8325_01876		phage-like protein
1959896	snp	C	T	T:12 C:0	CDS	-	171/177	57/58	synonymous_variant c.171G>A p.Ser57Ser	NCTC8325_01881		transcriptional activator rinb-like protein
1959906	snp	G	A	A:12 G:0	CDS	-	161/177	54/58	missense_variant c.161C>T p.Ala54Val	NCTC8325_01881		transcriptional activator rinb-like protein
1959911	snp	C	T	T:12 C:0	CDS	-	156/177	52/58	missense_variant c.156G>A p.Met52Ile	NCTC8325_01881		transcriptional activator rinb-like protein
1959920	snp	A	T	T:12 A:0	CDS	-	147/177	49/58	synonymous_variant c.147T>A p.Ser49Ser	NCTC8325_01881		transcriptional activator rinb-like protein
1959942	complex	AAGTCACTTGGC	TAATCGCTCGGT	TAATCGCTCGGT:12 AAGTCACTTGGC:0	CDS	-	125/177	38/58	missense_variant c.114_125delGCCAAGTGACTTinsACCGAGCGATTA p.Phe42Tyr	NCTC8325_01881		transcriptional activator rinb-like protein
1970499	complex	ACGC	GCGT	GCGT:10 ACGC:0	CDS	-	678/792	225/263	synonymous_variant c.675_678delGCGTinsACGC p.227	NCTC8325_01908		prophage L54a, antirepressor
1970510	snp	T	G	G:10 T:0	CDS	-	667/792	223/263	missense_variant c.667A>C p.Thr223Pro	NCTC8325_01908		prophage L54a, antirepressor
1970523	snp	A	T	T:12 A:0	CDS	-	654/792	218/263	missense_variant c.654T>A p.Asp218Glu	NCTC8325_01908		prophage L54a, antirepressor
1970574	snp	T	C	C:16 T:0	CDS	-	603/792	201/263	synonymous_variant c.603A>G p.Val201Val	NCTC8325_01908		prophage L54a, antirepressor
1970588	snp	G	A	A:16 G:0	CDS	-	589/792	197/263	synonymous_variant c.589C>T p.Leu197Leu	NCTC8325_01908		prophage L54a, antirepressor
1970658	snp	G	A	A:20 G:0	CDS	-	519/792	173/263	synonymous_variant c.519C>T p.Ala173Ala	NCTC8325_01908		prophage L54a, antirepressor
1970667	snp	G	T	T:18 G:0	CDS	-	510/792	170/263	synonymous_variant c.510C>A p.Gly170Gly	NCTC8325_01908		prophage L54a, antirepressor
1970676	snp	T	C	C:18 T:0	CDS	-	501/792	167/263	synonymous_variant c.501A>G p.Lys167Lys	NCTC8325_01908		prophage L54a, antirepressor
1970691	snp	A	T	T:16 A:0	CDS	-	486/792	162/263	synonymous_variant c.486T>A p.Val162Val	NCTC8325_01908		prophage L54a, antirepressor
1970697	snp	A	G	G:16 A:0	CDS	-	480/792	160/263	synonymous_variant c.480T>C p.Asp160Asp	NCTC8325_01908		prophage L54a, antirepressor
2044261	snp	T	G	G:10 T:0
2044316	snp	T	C	C:14 T:0	CDS	-	475/492	159/163	missense_variant c.475A>G p.Ile159Val	NCTC8325_01984	sak	Staphylokinase
2044582	snp	T	C	C:20 T:0	CDS	-	209/492	70/163	missense_variant c.209A>G p.His70Arg	NCTC8325_01984	sak	Staphylokinase
2044890	complex	CGAA	TGAG	TGAG:20 CGAA:0
2044924	snp	G	T	T:20 G:0
2115163	snp	A	T	T:20 A:0	CDS	+	1806/1929	602/642	missense_variant c.1806A>T p.Leu602Phe	NCTC8325_02076	yheS_2	ABC transporter ATP-binding protein
2170553	snp	G	A	A:20 G:0	CDS	-	308/690	103/229	missense_variant c.308C>T p.Thr103Ile	NCTC8325_02128	tenA	Transcriptional activator tenA
2318431	snp	C	A	A:20 C:0	CDS	-	187/501	63/166	missense_variant c.187G>T p.Ala63Ser	NCTC8325_02276	rpsE	30S ribosomal protein S5
2783908	snp	T	C	C:20 T:0	CDS	+	609/1239	203/412	synonymous_variant c.609T>C p.Gly203Gly	NCTC8325_02711	icaA	Polysaccharide intercellular adhesin (PIA) biosynthesis N-glycosyltransferase IcaA
